# Supplementary material for: Enhancing polyol/sugar cascade oxidation to formic acid with defect rich MnO2 catalysts
Source: Nat Commun. 2023 Jul 26;14:4509. doi: 10.1038/s41467-023-40306-w (PMC10372030; doi:10.1038/s41467-023-40306-w)
Supplement: Supplementary file 3 — Source Data [file 41467_2023_40306_MOESM3_ESM.xlsx]

## Sheet: Figure 1
Fig.1a1		Fig.1a2			Fig.1c
						MnO2-P
	XRD observed		XRD observed			EXAFS
25	57	25.0131	1997		25.0131	1997	0
25.01	59	25.0231	2041.91		25.0231	2041.91	0.03068
25.02	55	25.0331	2075.61		25.0331	2075.61	0.06136
25.03	46	25.0431	2087.23		25.0431	2087.23	0.09204
25.04	64	25.0531	2081.98		25.0531	2081.98	0.12272
25.05	43	25.0631	2087.46		25.0631	2087.46	0.1534
25.06	69	25.0731	2127.62		25.0731	2127.62	0.18408
25.07	61	25.0831	2180.19		25.0831	2180.19	0.21476
25.08	57	25.0931	2198.94		25.0931	2198.94	0.24544
25.09	60	25.1031	2158.85		25.1031	2158.85	0.27612
25.1	64	25.1131	2094.47		25.1131	2094.47	0.3068
25.11	64	25.1231	2049.55		25.1231	2049.55	0.33748
25.12	62	25.1331	2041.82		25.1331	2041.82	0.36816
25.13	58	25.1431	2062.69		25.1431	2062.69	0.39884
25.14	64	25.1531	2101.15		25.1531	2101.15	0.42951
25.15	62	25.1631	2138.85		25.1631	2138.85	0.46019
25.16	62	25.1731	2154.83		25.1731	2154.83	0.49087
25.17	69	25.1831	2142.48		25.1831	2142.48	0.52155
25.18	60	25.1931	2123.64		25.1931	2123.64	0.55223
25.19	57	25.2031	2121.89		25.2031	2121.89	0.58291
25.2	66	25.2131	2138.82		25.2131	2138.82	0.61359
25.21	72	25.2231	2159.85		25.2231	2159.85	0.64427
25.22	70	25.2331	2169.73		25.2331	2169.73	0.67495
25.23	61	25.2431	2152.07		25.2431	2152.07	0.70563
25.24	59	25.2531	2090.92		25.2531	2090.92	0.73631
25.25	62	25.2631	2004.54		25.2631	2004.54	0.76699
25.26	62	25.2731	1959.99		25.2731	1959.99	0.79767
25.27	65	25.2831	2016.54		25.2831	2016.54	0.82835
25.28	69	25.2931	2130.13		25.2931	2130.13	0.85903
25.29	68	25.3031	2201.94		25.3031	2201.94	0.88971
25.3	71	25.3131	2173.3		25.3131	2173.3	0.92039
25.31	67	25.3231	2101.84		25.3231	2101.84	0.95107
25.32	70	25.3331	2063.67		25.3331	2063.67	0.98175
25.33	66	25.3431	2083.62		25.3431	2083.62	1.01243
25.34	64	25.3531	2133.45		25.3531	2133.45	1.04311
25.35	66	25.3631	2184.23		25.3631	2184.23	1.07379
25.36	51	25.3731	2217.47		25.3731	2217.47	1.10447
25.37	71	25.3831	2218.73		25.3831	2218.73	1.13515
25.38	71	25.3931	2189.89		25.3931	2189.89	1.16583
25.39	90	25.4031	2165.76		25.4031	2165.76	1.1965
25.4	88	25.4131	2181.6		25.4131	2181.6	1.22718
25.41	85	25.4231	2222.2		25.4231	2222.2	1.25786
25.42	59	25.4331	2234.35		25.4331	2234.35	1.28854
25.43	64	25.4431	2182.39		25.4431	2182.39	1.31922
25.44	78	25.4531	2108.3		25.4531	2108.3	1.3499
25.45	91	25.4631	2073.64		25.4631	2073.64	1.38058
25.46	85	25.4731	2098.39		25.4731	2098.39	1.41126
25.47	72	25.4831	2141.93		25.4831	2141.93	1.44194
25.48	83	25.4931	2162.63		25.4931	2162.63	1.47262
25.49	75	25.5031	2153.33		25.5031	2153.33	1.5033
25.5	66	25.5131	2125.57		25.5131	2125.57	1.53398
25.51	83	25.5231	2096.96		25.5231	2096.96	1.56466
25.52	95	25.5331	2102.22		25.5331	2102.22	1.59534
25.53	97	25.5431	2176.84		25.5431	2176.84	1.62602
25.54	104	25.5531	2295.84		25.5531	2295.84	1.6567
25.55	107	25.5631	2370.34		25.5631	2370.34	1.68738
25.56	110	25.5731	2328.27		25.5731	2328.27	1.71806
25.57	99	25.5831	2221.56		25.5831	2221.56	1.74874
25.58	120	25.5931	2149.75		25.5931	2149.75	1.77942
25.59	122	25.6031	2166.09		25.6031	2166.09	1.8101
25.6	127	25.6131	2227.86		25.6131	2227.86	1.84078
25.61	145	25.6231	2282.21		25.6231	2282.21	1.87146
25.62	143	25.6331	2303.5		25.6331	2303.5	1.90214
25.63	145	25.6431	2286.95		25.6431	2286.95	1.93282
25.64	153	25.6531	2235.58		25.6531	2235.58	1.9635
25.65	155	25.6631	2183.71		25.6631	2183.71	1.99418
25.66	163	25.6731	2173.31		25.6731	2173.31	2.02485
25.67	173	25.6831	2201.57		25.6831	2201.57	2.05553
25.68	188	25.6931	2199.17		25.6931	2199.17	2.08621
25.69	200	25.7031	2104.25		25.7031	2104.25	2.11689
25.7	189	25.7131	1978.57		25.7131	1978.57	2.14757
25.71	190	25.7231	1952.4		25.7231	1952.4	2.17825
25.72	202	25.7331	2094.82		25.7331	2094.82	2.20893
25.73	193	25.7431	2288.99		25.7431	2288.99	2.23961
25.74	208	25.7531	2387.38		25.7531	2387.38	2.27029
25.75	215	25.7631	2351.01		25.7631	2351.01	2.30097
25.76	206	25.7731	2258.11		25.7731	2258.11	2.33165
25.77	204	25.7831	2184.45		25.7831	2184.45	2.36233
25.78	183	25.7931	2152.36		25.7931	2152.36	2.39301
25.79	173	25.8031	2162.98		25.8031	2162.98	2.42369
25.8	160	25.8131	2206.75		25.8131	2206.75	2.45437
25.81	180	25.8231	2251.52		25.8231	2251.52	2.48505
25.82	176	25.8331	2264.39		25.8331	2264.39	2.51573
25.83	157	25.8431	2245.02		25.8431	2245.02	2.54641
25.84	159	25.8531	2218.7		25.8531	2218.7	2.57709
25.85	131	25.8631	2205.38		25.8631	2205.38	2.60777
25.86	129	25.8731	2198.24		25.8731	2198.24	2.63845
25.87	139	25.8831	2183.23		25.8831	2183.23	2.66913
25.88	133	25.8931	2156.79		25.8931	2156.79	2.69981
25.89	118	25.9031	2131.23		25.9031	2131.23	2.73049
25.9	119	25.9131	2119.84		25.9131	2119.84	2.76117
25.91	97	25.9231	2132.07		25.9231	2132.07	2.79184
25.92	91	25.9331	2175.22		25.9331	2175.22	2.82252
25.93	98	25.9431	2245.11		25.9431	2245.11	2.8532
25.94	91	25.9531	2302.46		25.9531	2302.46	2.88388
25.95	86	25.9631	2302.82		25.9631	2302.82	2.91456
25.96	95	25.9731	2246.55		25.9731	2246.55	2.94524
25.97	96	25.9831	2183.41		25.9831	2183.41	2.97592
25.98	87	25.9931	2155.97		25.9931	2155.97	3.0066
25.99	78	26.0031	2142.41		26.0031	2142.41	3.03728
26	79	26.0131	2095		26.0131	2095	3.06796
26.01	83	26.0231	1999.16		26.0231	1999.16	3.09864
26.02	78	26.0331	1912.48		26.0331	1912.48	3.12932
26.03	84	26.0431	1898.43		26.0431	1898.43	3.16
26.04	89	26.0531	1964.29		26.0531	1964.29	3.19068
26.05	77	26.0631	2072.11		26.0631	2072.11	3.22136
26.06	69	26.0731	2181.34		26.0731	2181.34	3.25204
26.07	72	26.0831	2245.37		26.0831	2245.37	3.28272
26.08	68	26.0931	2216.81		26.0931	2216.81	3.3134
26.09	66	26.1031	2104.99		26.1031	2104.99	3.34408
26.1	72	26.1131	2007.59		26.1131	2007.59	3.37476
26.11	68	26.1231	2018.14		26.1231	2018.14	3.40544
26.12	66	26.1331	2111.1		26.1331	2111.1	3.43612
26.13	64	26.1431	2191.73		26.1431	2191.73	3.4668
26.14	65	26.1531	2196.08		26.1531	2196.08	3.49748
26.15	57	26.1631	2159.95		26.1631	2159.95	3.52816
26.16	72	26.1731	2137.79		26.1731	2137.79	3.55884
26.17	72	26.1831	2154.48		26.1831	2154.48	3.58952
26.18	58	26.1931	2201.55		26.1931	2201.55	3.62019
26.19	52	26.2031	2264.48		26.2031	2264.48	3.65087
26.2	63	26.2131	2299.79		26.2131	2299.79	3.68155
26.21	67	26.2231	2252.27		26.2231	2252.27	3.71223
26.22	55	26.2331	2117.26		26.2331	2117.26	3.74291
26.23	55	26.2431	2002.53		26.2431	2002.53	3.77359
26.24	59	26.2531	2022.76		26.2531	2022.76	3.80427
26.25	65	26.2631	2156.25		26.2631	2156.25	3.83495
26.26	68	26.2731	2269.31		26.2731	2269.31	3.86563
26.27	64	26.2831	2257.25		26.2831	2257.25	3.89631
26.28	53	26.2931	2166.09		26.2931	2166.09	3.92699
26.29	67	26.3031	2084.98		26.3031	2084.98	3.95767
26.3	63	26.3131	2057.72		26.3131	2057.72	3.98835
26.31	58	26.3231	2055.85		26.3231	2055.85	4.01903
26.32	51	26.3331	2047.84		26.3331	2047.84	4.04971
26.33	66	26.3431	2037.63		26.3431	2037.63	4.08039
26.34	64	26.3531	2050.18		26.3531	2050.18	4.11107
26.35	47	26.3631	2094.56		26.3631	2094.56	4.14175
26.36	56	26.3731	2127.48		26.3731	2127.48	4.17243
26.37	67	26.3831	2097.1		26.3831	2097.1	4.20311
26.38	56	26.3931	2013.53		26.3931	2013.53	4.23379
26.39	65	26.4031	1958.32		26.4031	1958.32	4.26447
26.4	67	26.4131	2000.76		26.4131	2000.76	4.29515
26.41	58	26.4231	2097.23		26.4231	2097.23	4.32583
26.42	61	26.4331	2156.33		26.4331	2156.33	4.35651
26.43	63	26.4431	2132.47		26.4431	2132.47	4.38719
26.44	52	26.4531	2084.65		26.4531	2084.65	4.41786
26.45	52	26.4631	2082.17		26.4631	2082.17	4.44854
26.46	57	26.4731	2122.51		26.4731	2122.51	4.47922
26.47	62	26.4831	2142.82		26.4831	2142.82	4.5099
26.48	57	26.4931	2096.53		26.4931	2096.53	4.54058
26.49	54	26.5031	2023.86		26.5031	2023.86	4.57126
26.5	56	26.5131	1990.33		26.5131	1990.33	4.60194
26.51	57	26.5231	2020.5		26.5231	2020.5	4.63262
26.52	63	26.5331	2072.15		26.5331	2072.15	4.6633
26.53	57	26.5431	2100.28		26.5431	2100.28	4.69398
26.54	50	26.5531	2096.2		26.5531	2096.2	4.72466
26.55	45	26.5631	2073.27		26.5631	2073.27	4.75534
26.56	52	26.5731	2045.41		26.5731	2045.41	4.78602
26.57	63	26.5831	2027.31		26.5831	2027.31	4.8167
26.58	58	26.5931	2033.06		26.5931	2033.06	4.84738
26.59	60	26.6031	2052.56		26.6031	2052.56	4.87806
26.6	55	26.6131	2047.15		26.6131	2047.15	4.90874
26.61	67	26.6231	1986.51		26.6231	1986.51	4.93942
26.62	64	26.6331	1911.61		26.6331	1911.61	4.9701
26.63	58	26.6431	1894.3		26.6431	1894.3	5.00078
26.64	58	26.6531	1964.71		26.6531	1964.71	5.03146
26.65	65	26.6631	2055.48		26.6631	2055.48	5.06214
26.66	68	26.6731	2089.63		26.6731	2089.63	5.09282
26.67	58	26.6831	2065.58		26.6831	2065.58	5.1235
26.68	47	26.6931	2046.49		26.6931	2046.49	5.15418
26.69	64	26.7031	2081.65		26.7031	2081.65	5.18486
26.7	67	26.7131	2142.1		26.7131	2142.1	5.21553
26.71	53	26.7231	2175.37		26.7231	2175.37	5.24621
26.72	49	26.7331	2159.49		26.7331	2159.49	5.27689
26.73	47	26.7431	2123.34		26.7431	2123.34	5.30757
26.74	45	26.7531	2098		26.7531	2098	5.33825
26.75	49	26.7631	2085.5		26.7631	2085.5	5.36893
26.76	51	26.7731	2069.8		26.7731	2069.8	5.39961
26.77	62	26.7831	2044.69		26.7831	2044.69	5.43029
26.78	50	26.7931	2038.42		26.7931	2038.42	5.46097
26.79	61	26.8031	2085.26		26.8031	2085.26	5.49165
26.8	62	26.8131	2177.1		26.8131	2177.1	5.52233
26.81	49	26.8231	2254.73		26.8231	2254.73	5.55301
26.82	55	26.8331	2265.86		26.8331	2265.86	5.58369
26.83	63	26.8431	2231.51		26.8431	2231.51	5.61437
26.84	64	26.8531	2205.28		26.8531	2205.28	5.64505
26.85	67	26.8631	2215.54		26.8631	2215.54	5.67573
26.86	60	26.8731	2230.04		26.8731	2230.04	5.70641
26.87	59	26.8831	2210.37		26.8831	2210.37	5.73709
26.88	62	26.8931	2167.56		26.8931	2167.56	5.76777
26.89	56	26.9031	2156.01		26.9031	2156.01	5.79845
26.9	59	26.9131	2214.46		26.9131	2214.46	5.82913
26.91	61	26.9231	2295.21		26.9231	2295.21	5.85981
26.92	60	26.9331	2324.13		26.9331	2324.13	5.89049
26.93	71	26.9431	2276.45		26.9431	2276.45	5.92117
26.94	73	26.9531	2211.59		26.9531	2211.59	5.95185
26.95	62	26.9631	2191.64		26.9631	2191.64	5.98253
26.96	59	26.9731	2215.22		26.9731	2215.22	6.0132
26.97	56	26.9831	2240.6		26.9831	2240.6	6.04388
26.98	57	26.9931	2237.91		26.9931	2237.91	6.07456
26.99	57	27.0031	2221.04		27.0031	2221.04	6.10524
27	58	27.0131	2212.78		27.0131	2212.78	6.13592
27.01	63	27.0231	2213		27.0231	2213	6.1666
27.02	61	27.0331	2193.3		27.0331	2193.3	6.19728
27.03	51	27.0431	2130.69		27.0431	2130.69	6.22796
27.04	56	27.0531	2055.86		27.0531	2055.86	6.25864
27.05	54	27.0631	2023.94		27.0631	2023.94	6.28932
27.06	65	27.0731	2063.5		27.0731	2063.5	6.32
27.07	70	27.0831	2137.93		27.0831	2137.93	6.35068
27.08	62	27.0931	2201.83		27.0931	2201.83	6.38136
27.09	52	27.1031	2228.9		27.1031	2228.9	6.41204
27.1	59	27.1131	2209.98		27.1131	2209.98	6.44272
27.11	62	27.1231	2146.39		27.1231	2146.39	6.4734
27.12	56	27.1331	2090.42		27.1331	2090.42	6.50408
27.13	48	27.1431	2110.03		27.1431	2110.03	6.53476
27.14	78	27.1531	2211.62		27.1531	2211.62	6.56544
27.15	56	27.1631	2294.12		27.1631	2294.12	6.59612
27.16	55	27.1731	2257.32		27.1731	2257.32	6.6268
27.17	62	27.1831	2137.86		27.1831	2137.86	6.65748
27.18	69	27.1931	2061.41		27.1931	2061.41	6.68816
27.19	77	27.2031	2112.19		27.2031	2112.19	6.71884
27.2	69	27.2131	2220.43		27.2131	2220.43	6.74952
27.21	65	27.2231	2283.91		27.2231	2283.91	6.7802
27.22	70	27.2331	2271.02		27.2331	2271.02	6.81087
27.23	63	27.2431	2239.22		27.2431	2239.22	6.84155
27.24	64	27.2531	2243.09		27.2531	2243.09	6.87223
27.25	73	27.2631	2270.76		27.2631	2270.76	6.90291
27.26	69	27.2731	2279.37		27.2731	2279.37	6.93359
27.27	56	27.2831	2247.46		27.2831	2247.46	6.96427
27.28	57	27.2931	2207.71		27.2931	2207.71	6.99495
27.29	67	27.3031	2199.24		27.3031	2199.24	7.02563
27.3	67	27.3131	2224.34		27.3131	2224.34	7.05631
27.31	69	27.3231	2251.53		27.3231	2251.53	7.08699
27.32	73	27.3331	2255.93		27.3331	2255.93	7.11767
27.33	77	27.3431	2254.47		27.3431	2254.47	7.14835
27.34	79	27.3531	2277.57		27.3531	2277.57	7.17903
27.35	73	27.3631	2330.04		27.3631	2330.04	7.20971
27.36	65	27.3731	2370.89		27.3731	2370.89	7.24039
27.37	64	27.3831	2358.91		27.3831	2358.91	7.27107
27.38	64	27.3931	2307.27		27.3931	2307.27	7.30175
27.39	66	27.4031	2265.39		27.4031	2265.39	7.33243
27.4	74	27.4131	2271.68		27.4131	2271.68	7.36311
27.41	72	27.4231	2321.89		27.4231	2321.89	7.39379
27.42	65	27.4331	2401.64		27.4331	2401.64	7.42447
27.43	72	27.4431	2485.57		27.4431	2485.57	7.45515
27.44	78	27.4531	2534.1		27.4531	2534.1	7.48583
27.45	73	27.4631	2513.32		27.4631	2513.32	7.51651
27.46	82	27.4731	2442.14		27.4731	2442.14	7.54719
27.47	80	27.4831	2364.65		27.4831	2364.65	7.57787
27.48	71	27.4931	2312.02		27.4931	2312.02	7.60854
27.49	69	27.5031	2281.78		27.5031	2281.78	7.63922
27.5	71	27.5131	2266.28		27.5131	2266.28	7.6699
27.51	55	27.5231	2260.79		27.5231	2260.79	7.70058
27.52	78	27.5331	2263.36		27.5331	2263.36	7.73126
27.53	70	27.5431	2272.92		27.5431	2272.92	7.76194
27.54	61	27.5531	2292.63		27.5531	2292.63	7.79262
27.55	81	27.5631	2327.09		27.5631	2327.09	7.8233
27.56	84	27.5731	2377.25		27.5731	2377.25	7.85398
27.57	99	27.5831	2437.48		27.5831	2437.48	7.88466
27.58	62	27.5931	2500.5		27.5931	2500.5	7.91534
27.59	86	27.6031	2547.2		27.6031	2547.2	7.94602
27.6	91	27.6131	2550.45		27.6131	2550.45	7.9767
27.61	80	27.6231	2497.86		27.6231	2497.86	8.00738
27.62	80	27.6331	2433.11		27.6331	2433.11	8.03806
27.63	77	27.6431	2412.16		27.6431	2412.16	8.06874
27.64	84	27.6531	2454.37		27.6531	2454.37	8.09942
27.65	90	27.6631	2530.82		27.6631	2530.82	8.1301
27.66	93	27.6731	2610.15		27.6731	2610.15	8.16078
27.67	95	27.6831	2668.11		27.6831	2668.11	8.19146
27.68	79	27.6931	2683.92		27.6931	2683.92	8.22214
27.69	89	27.7031	2653.24		27.7031	2653.24	8.25282
27.7	93	27.7131	2614.8		27.7131	2614.8	8.2835
27.71	75	27.7231	2612.1		27.7231	2612.1	8.31418
27.72	80	27.7331	2641.45		27.7331	2641.45	8.34486
27.73	102	27.7431	2653.85		27.7431	2653.85	8.37554
27.74	116	27.7531	2612.82		27.7531	2612.82	8.40621
27.75	111	27.7631	2561.7		27.7631	2561.7	8.43689
27.76	102	27.7731	2571		27.7731	2571	8.46757
27.77	111	27.7831	2657.87		27.7831	2657.87	8.49825
27.78	113	27.7931	2739.75		27.7931	2739.75	8.52893
27.79	105	27.8031	2731.41		27.8031	2731.41	8.55961
27.8	121	27.8131	2655.13		27.8131	2655.13	8.59029
27.81	124	27.8231	2607.99		27.8231	2607.99	8.62097
27.82	105	27.8331	2656.29		27.8331	2656.29	8.65165
27.83	102	27.8431	2741.55		27.8431	2741.55	8.68233
27.84	104	27.8531	2776.72		27.8531	2776.72	8.71301
27.85	112	27.8631	2737.25		27.8631	2737.25	8.74369
27.86	89	27.8731	2682.94		27.8731	2682.94	8.77437
27.87	106	27.8831	2673.28		27.8831	2673.28	8.80505
27.88	136	27.8931	2714.88		27.8931	2714.88	8.83573
27.89	123	27.9031	2787.85		27.9031	2787.85	8.86641
27.9	111	27.9131	2868.22		27.9131	2868.22	8.89709
27.91	105	27.9231	2921.63		27.9231	2921.63	8.92777
27.92	119	27.9331	2913.89		27.9331	2913.89	8.95845
27.93	123	27.9431	2853.74		27.9431	2853.74	8.98913
27.94	128	27.9531	2791.96		27.9531	2791.96	9.01981
27.95	127	27.9631	2773.22		27.9631	2773.22	9.05049
27.96	122	27.9731	2796.84		27.9731	2796.84	9.08117
27.97	114	27.9831	2846.11		27.9831	2846.11	9.11185
27.98	117	27.9931	2905.89		27.9931	2905.89	9.14253
27.99	111	28.0031	2964.14		28.0031	2964.14	9.17321
28	135	28.0131	3009.68		28.0131	3009.68	9.20388
28.01	143	28.0231	3037.71		28.0231	3037.71	9.23456
28.02	146	28.0331	3048.01		28.0331	3048.01	9.26524
28.03	128	28.0431	3040.38		28.0431	3040.38	9.29592
28.04	134	28.0531	3014.5		28.0531	3014.5	9.3266
28.05	130	28.0631	2970.42		28.0631	2970.42	9.35728
28.06	143	28.0731	2927.53		28.0731	2927.53	9.38796
28.07	137	28.0831	2931.96		28.0831	2931.96	9.41864
28.08	154	28.0931	3021.33		28.0931	3021.33	9.44932
28.09	157	28.1031	3142.96		28.1031	3142.96	9.48
28.1	165	28.1131	3197.88		28.1131	3197.88	9.51068
28.11	154	28.1231	3137.64		28.1231	3137.64	9.54136
28.12	164	28.1331	3054.18		28.1331	3054.18	9.57204
28.13	176	28.1431	3058.89		28.1431	3058.89	9.60272
28.14	161	28.1531	3156.66		28.1531	3156.66	9.6334
28.15	160	28.1631	3245.72		28.1631	3245.72	9.66408
28.16	155	28.1731	3238.95		28.1731	3238.95	9.69476
28.17	157	28.1831	3162.57		28.1831	3162.57	9.72544
28.18	171	28.1931	3083.91		28.1931	3083.91	9.75612
28.19	170	28.2031	3050.22		28.2031	3050.22	9.7868
28.2	188	28.2131	3069.3		28.2131	3069.3	9.81748
28.21	207	28.2231	3141.54		28.2231	3141.54	9.84816
28.22	185	28.2331	3227.57		28.2331	3227.57	9.87884
28.23	166	28.2431	3259.09		28.2431	3259.09	9.90952
28.24	176	28.2531	3195.61		28.2531	3195.61	9.9402
28.25	190	28.2631	3112.03		28.2631	3112.03	9.97088
28.26	180	28.2731	3110.74		28.2731	3110.74
28.27	189	28.2831	3206.38		28.2831	3206.38
28.28	194	28.2931	3289.89		28.2931	3289.89
28.29	201	28.3031	3259.22		28.3031	3259.22
28.3	230	28.3131	3158.02		28.3131	3158.02
28.31	216	28.3231	3106.39		28.3231	3106.39
28.32	224	28.3331	3178.31		28.3331	3178.31
28.33	247	28.3431	3315.39		28.3431	3315.39
28.34	234	28.3531	3437.87		28.3531	3437.87
28.35	275	28.3631	3511.06		28.3631	3511.06
28.36	256	28.3731	3546.39		28.3731	3546.39
28.37	278	28.3831	3557.05		28.3831	3557.05
28.38	269	28.3931	3554.09		28.3931	3554.09
28.39	293	28.4031	3547.7		28.4031	3547.7
28.4	300	28.4131	3546.68		28.4131	3546.68
28.41	302	28.4231	3556.86		28.4231	3556.86
28.42	301	28.4331	3582.34		28.4331	3582.34
28.43	322	28.4431	3606.74		28.4431	3606.74
28.44	345	28.4531	3598.48		28.4531	3598.48
28.45	337	28.4631	3540.59		28.4631	3540.59
28.46	357	28.4731	3478.48		28.4731	3478.48
28.47	387	28.4831	3472.86		28.4831	3472.86
28.48	402	28.4931	3535.86		28.4931	3535.86
28.49	389	28.5031	3609.63		28.5031	3609.63
28.5	423	28.5131	3637.9		28.5131	3637.9
28.51	456	28.5231	3628.83		28.5231	3628.83
28.52	468	28.5331	3625.16		28.5331	3625.16
28.53	489	28.5431	3654.39		28.5431	3654.39
28.54	482	28.5531	3698.7		28.5531	3698.7
28.55	505	28.5631	3732.98		28.5631	3732.98
28.56	527	28.5731	3753.65		28.5731	3753.65
28.57	570	28.5831	3779.65		28.5831	3779.65
28.58	592	28.5931	3824.6		28.5931	3824.6
28.59	590	28.6031	3862.5		28.6031	3862.5
28.6	640	28.6131	3852.46		28.6131	3852.46
28.61	716	28.6231	3790.9		28.6231	3790.9
28.62	751	28.6331	3750.78		28.6331	3750.78
28.63	752	28.6431	3808.4		28.6431	3808.4
28.64	737	28.6531	3950.65		28.6531	3950.65
28.65	760	28.6631	4096.39		28.6631	4096.39
28.66	831	28.6731	4179.34		28.6731	4179.34
28.67	888	28.6831	4204.04		28.6831	4204.04
28.68	972	28.6931	4194.01		28.6931	4194.01
28.69	1016	28.7031	4175.93		28.7031	4175.93
28.7	1051	28.7131	4181.25		28.7131	4181.25
28.71	1074	28.7231	4233.53		28.7231	4233.53
28.72	1124	28.7331	4278.62		28.7331	4278.62
28.73	1195	28.7431	4219.7		28.7431	4219.7
28.74	1273	28.7531	4019.93		28.7531	4019.93
28.75	1305	28.7631	3821.97		28.7631	3821.97
28.76	1321	28.7731	3795.4		28.7731	3795.4
28.77	1388	28.7831	3945.23		28.7831	3945.23
28.78	1383	28.7931	4100.26		28.7931	4100.26
28.79	1410	28.8031	4110.6		28.8031	4110.6
28.8	1458	28.8131	4016.66		28.8131	4016.66
28.81	1446	28.8231	3933		28.8231	3933
28.82	1450	28.8331	3922.71		28.8331	3922.71
28.83	1449	28.8431	3940.37		28.8431	3940.37
28.84	1411	28.8531	3929.93		28.8531	3929.93
28.85	1368	28.8631	3881.62		28.8631	3881.62
28.86	1350	28.8731	3821.71		28.8731	3821.71
28.87	1359	28.8831	3774.27		28.8831	3774.27
28.88	1264	28.8931	3749.63		28.8931	3749.63
28.89	1264	28.9031	3754.07		28.9031	3754.07
28.9	1220	28.9131	3779.14		28.9131	3779.14
28.91	1108	28.9231	3794.1		28.9231	3794.1
28.92	1083	28.9331	3769.32		28.9331	3769.32
28.93	1050	28.9431	3703.89		28.9431	3703.89
28.94	976	28.9531	3613.05		28.9531	3613.05
28.95	941	28.9631	3518.91		28.9631	3518.91
28.96	882	28.9731	3464.08		28.9731	3464.08
28.97	829	28.9831	3492.65		28.9831	3492.65
28.98	812	28.9931	3583.56		28.9931	3583.56
28.99	751	29.0031	3644.46		29.0031	3644.46
29	705	29.0131	3597.56		29.0131	3597.56
29.01	672	29.0231	3483.76		29.0231	3483.76
29.02	649	29.0331	3391.35		29.0331	3391.35
29.03	622	29.0431	3367.24		29.0431	3367.24
29.04	591	29.0531	3369.2		29.0531	3369.2
29.05	575	29.0631	3346.7		29.0631	3346.7
29.06	564	29.0731	3300.48		29.0731	3300.48
29.07	533	29.0831	3272.15		29.0831	3272.15
29.08	479	29.0931	3292.42		29.0931	3292.42
29.09	482	29.1031	3337.85		29.1031	3337.85
29.1	475	29.1131	3370.05		29.1131	3370.05
29.11	454	29.1231	3364.04		29.1231	3364.04
29.12	407	29.1331	3315.48		29.1331	3315.48
29.13	382	29.1431	3225.56		29.1431	3225.56
29.14	403	29.1531	3132.67		29.1531	3132.67
29.15	372	29.1631	3096.62		29.1631	3096.62
29.16	331	29.1731	3147.92		29.1731	3147.92
29.17	319	29.1831	3224.82		29.1831	3224.82
29.18	304	29.1931	3249.79		29.1931	3249.79
29.19	293	29.2031	3207.23		29.2031	3207.23
29.2	265	29.2131	3150.81		29.2131	3150.81
29.21	284	29.2231	3129.25		29.2231	3129.25
29.22	271	29.2331	3133.36		29.2331	3133.36
29.23	280	29.2431	3130.2		29.2431	3130.2
29.24	278	29.2531	3100.41		29.2531	3100.41
29.25	249	29.2631	3054.58		29.2631	3054.58
29.26	247	29.2731	3007.02		29.2731	3007.02
29.27	243	29.2831	2967.43		29.2831	2967.43
29.28	227	29.2931	2941.77		29.2931	2941.77
29.29	191	29.3031	2935.07		29.3031	2935.07
29.3	183	29.3131	2948.53		29.3131	2948.53
29.31	201	29.3231	2982.09		29.3231	2982.09
29.32	207	29.3331	3025.47		29.3331	3025.47
29.33	174	29.3431	3052.32		29.3431	3052.32
29.34	189	29.3531	3038.36		29.3531	3038.36
29.35	185	29.3631	2995.52		29.3631	2995.52
29.36	175	29.3731	2957.02		29.3731	2957.02
29.37	167	29.3831	2945.5		29.3831	2945.5
29.38	173	29.3931	2948.8		29.3931	2948.8
29.39	177	29.4031	2948.09		29.4031	2948.09
29.4	172	29.4131	2933.16		29.4131	2933.16
29.41	164	29.4231	2903.73		29.4231	2903.73
29.42	151	29.4331	2860.59		29.4331	2860.59
29.43	142	29.4431	2808.65		29.4431	2808.65
29.44	135	29.4531	2754.52		29.4531	2754.52
29.45	137	29.4631	2707.66		29.4631	2707.66
29.46	148	29.4731	2683.93		29.4731	2683.93
29.47	143	29.4831	2698.1		29.4831	2698.1
29.48	138	29.4931	2731.65		29.4931	2731.65
29.49	134	29.5031	2738.36		29.5031	2738.36
29.5	125	29.5131	2685.57		29.5131	2685.57
29.51	137	29.5231	2608.72		29.5231	2608.72
29.52	130	29.5331	2562.84		29.5331	2562.84
29.53	119	29.5431	2567.83		29.5431	2567.83
29.54	124	29.5531	2586.84		29.5531	2586.84
29.55	115	29.5631	2582.06		29.5631	2582.06
29.56	90	29.5731	2560.44		29.5731	2560.44
29.57	102	29.5831	2555.91		29.5831	2555.91
29.58	124	29.5931	2586.04		29.5931	2586.04
29.59	116	29.6031	2613.66		29.6031	2613.66
29.6	122	29.6131	2591.74		29.6131	2591.74
29.61	122	29.6231	2515.44		29.6231	2515.44
29.62	103	29.6331	2429.3		29.6331	2429.3
29.63	103	29.6431	2375.65		29.6431	2375.65
29.64	91	29.6531	2361.39		29.6531	2361.39
29.65	114	29.6631	2378.11		29.6631	2378.11
29.66	92	29.6731	2414.41		29.6731	2414.41
29.67	78	29.6831	2452.03		29.6831	2452.03
29.68	111	29.6931	2472.26		29.6931	2472.26
29.69	108	29.7031	2465.78		29.7031	2465.78
29.7	90	29.7131	2431.21		29.7131	2431.21
29.71	92	29.7231	2372.35		29.7231	2372.35
29.72	117	29.7331	2316.94		29.7331	2316.94
29.73	86	29.7431	2299.48		29.7431	2299.48
29.74	94	29.7531	2320.22		29.7531	2320.22
29.75	85	29.7631	2322.84		29.7631	2322.84
29.76	90	29.7731	2253.76		29.7731	2253.76
29.77	85	29.7831	2147.01		29.7831	2147.01
29.78	73	29.7931	2090.68		29.7931	2090.68
29.79	81	29.8031	2140.58		29.8031	2140.58
29.8	87	29.8131	2241.24		29.8131	2241.24
29.81	89	29.8231	2315.13		29.8231	2315.13
29.82	87	29.8331	2327.21		29.8331	2327.21
29.83	85	29.8431	2293.33		29.8431	2293.33
29.84	73	29.8531	2233.35		29.8531	2233.35
29.85	78	29.8631	2174.65		29.8631	2174.65
29.86	93	29.8731	2147.86		29.8731	2147.86
29.87	88	29.8831	2162.58		29.8831	2162.58
29.88	83	29.8931	2178.75		29.8931	2178.75
29.89	76	29.9031	2152.18		29.9031	2152.18
29.9	70	29.9131	2093.82		29.9131	2093.82
29.91	77	29.9231	2062.58		29.9231	2062.58
29.92	79	29.9331	2100.76		29.9331	2100.76
29.93	74	29.9431	2159.99		29.9431	2159.99
29.94	67	29.9531	2164.42		29.9531	2164.42
29.95	73	29.9631	2091.22		29.9631	2091.22
29.96	78	29.9731	2007.11		29.9731	2007.11
29.97	75	29.9831	1980.96		29.9831	1980.96
29.98	65	29.9931	2008.85		29.9931	2008.85
29.99	62	30.0031	2040.91		30.0031	2040.91
30	61	30.0131	2039.42		30.0131	2039.42
30.01	67	30.0231	2011.13		30.0231	2011.13
30.02	65	30.0331	1972.4		30.0331	1972.4
30.03	67	30.0431	1940.63		30.0431	1940.63
30.04	66	30.0531	1934.45		30.0531	1934.45
30.05	65	30.0631	1967.44		30.0631	1967.44
30.06	62	30.0731	2014.85		30.0731	2014.85
30.07	81	30.0831	2034.66		30.0831	2034.66
30.08	70	30.0931	2007.72		30.0931	2007.72
30.09	43	30.1031	1970.36		30.1031	1970.36
30.1	66	30.1131	1965.03		30.1131	1965.03
30.11	75	30.1231	1993.39		30.1231	1993.39
30.12	51	30.1331	2020.89		30.1331	2020.89
30.13	57	30.1431	2020.52		30.1431	2020.52
30.14	55	30.1531	2010.04		30.1531	2010.04
30.15	46	30.1631	2021.2		30.1631	2021.2
30.16	65	30.1731	2058.66		30.1731	2058.66
30.17	67	30.1831	2080.35		30.1831	2080.35
30.18	65	30.1931	2044.12		30.1931	2044.12
30.19	62	30.2031	1960.95		30.2031	1960.95
30.2	59	30.2131	1876.1		30.2131	1876.1
30.21	57	30.2231	1826.02		30.2231	1826.02
30.22	59	30.2331	1814.01		30.2331	1814.01
30.23	65	30.2431	1835.6		30.2431	1835.6
30.24	61	30.2531	1873.17		30.2531	1873.17
30.25	63	30.2631	1892.55		30.2631	1892.55
30.26	66	30.2731	1864.73		30.2731	1864.73
30.27	58	30.2831	1808.14		30.2831	1808.14
30.28	59	30.2931	1763.13		30.2931	1763.13
30.29	61	30.3031	1754.96		30.3031	1754.96
30.3	57	30.3131	1771.23		30.3131	1771.23
30.31	60	30.3231	1794.12		30.3231	1794.12
30.32	58	30.3331	1812.42		30.3331	1812.42
30.33	60	30.3431	1820.89		30.3431	1820.89
30.34	66	30.3531	1818.75		30.3531	1818.75
30.35	52	30.3631	1827.36		30.3631	1827.36
30.36	50	30.3731	1874.86		30.3731	1874.86
30.37	51	30.3831	1951		30.3831	1951
30.38	57	30.3931	1977.54		30.3931	1977.54
30.39	57	30.4031	1879.88		30.4031	1879.88
30.4	54	30.4131	1710.12		30.4131	1710.12
30.41	55	30.4231	1603.97		30.4231	1603.97
30.42	52	30.4331	1650.19		30.4331	1650.19
30.43	65	30.4431	1761.75		30.4431	1761.75
30.44	61	30.4531	1814.14		30.4531	1814.14
30.45	49	30.4631	1772.35		30.4631	1772.35
30.46	47	30.4731	1715.8		30.4731	1715.8
30.47	44	30.4831	1720.93		30.4831	1720.93
30.48	53	30.4931	1782.22		30.4931	1782.22
30.49	57	30.5031	1855.24		30.5031	1855.24
30.5	54	30.5131	1904.19		30.5131	1904.19
30.51	52	30.5231	1915.55		30.5231	1915.55
30.52	50	30.5331	1880.25		30.5331	1880.25
30.53	55	30.5431	1807.74		30.5431	1807.74
30.54	58	30.5531	1724.68		30.5531	1724.68
30.55	41	30.5631	1657.02		30.5631	1657.02
30.56	43	30.5731	1623.24		30.5731	1623.24
30.57	50	30.5831	1639.12		30.5831	1639.12
30.58	48	30.5931	1698.53		30.5931	1698.53
30.59	49	30.6031	1755.73		30.6031	1755.73
30.6	41	30.6131	1764.92		30.6131	1764.92
30.61	47	30.6231	1730.83		30.6231	1730.83
30.62	46	30.6331	1692.34		30.6331	1692.34
30.63	52	30.6431	1678.96		30.6431	1678.96
30.64	45	30.6531	1683		30.6531	1683
30.65	52	30.6631	1688.34		30.6631	1688.34
30.66	51	30.6731	1687.54		30.6731	1687.54
30.67	58	30.6831	1684.51		30.6831	1684.51
30.68	57	30.6931	1682.76		30.6931	1682.76
30.69	41	30.7031	1676.01		30.7031	1676.01
30.7	44	30.7131	1653.28		30.7131	1653.28
30.71	56	30.7231	1609.59		30.7231	1609.59
30.72	51	30.7331	1555.66		30.7331	1555.66
30.73	40	30.7431	1504.76		30.7431	1504.76
30.74	45	30.7531	1470.89		30.7531	1470.89
30.75	58	30.7631	1468.75		30.7631	1468.75
30.76	53	30.7731	1508.13		30.7731	1508.13
30.77	43	30.7831	1571.62		30.7831	1571.62
30.78	43	30.7931	1632.52		30.7931	1632.52
30.79	41	30.8031	1664.08		30.8031	1664.08
30.8	49	30.8131	1639.57		30.8131	1639.57
30.81	54	30.8231	1537.83		30.8231	1537.83
30.82	53	30.8331	1408.94		30.8331	1408.94
30.83	50	30.8431	1352.17		30.8431	1352.17
30.84	48	30.8531	1429.96		30.8531	1429.96
30.85	47	30.8631	1560.34		30.8631	1560.34
30.86	49	30.8731	1628.91		30.8731	1628.91
30.87	42	30.8831	1604.91		30.8831	1604.91
30.88	39	30.8931	1569.4		30.8931	1569.4
30.89	36	30.9031	1599.16		30.9031	1599.16
30.9	49	30.9131	1670.76		30.9131	1670.76
30.91	44	30.9231	1711.01		30.9231	1711.01
30.92	37	30.9331	1678.18		30.9331	1678.18
30.93	55	30.9431	1615.38		30.9431	1615.38
30.94	34	30.9531	1577.6		30.9531	1577.6
30.95	49	30.9631	1574.38		30.9631	1574.38
30.96	48	30.9731	1571.04		30.9731	1571.04
30.97	30	30.9831	1538.37		30.9831	1538.37
30.98	45	30.9931	1488.45		30.9931	1488.45
30.99	47	31.0031	1447.84		31.0031	1447.84
31	48	31.0131	1440.11		31.0131	1440.11
31.01	52	31.0231	1483.09		31.0231	1483.09
31.02	38	31.0331	1589.37		31.0331	1589.37
31.03	49	31.0431	1710.46		31.0431	1710.46
31.04	48	31.0531	1754.83		31.0531	1754.83
31.05	47	31.0631	1665.79		31.0631	1665.79
31.06	41	31.0731	1526.7		31.0731	1526.7
31.07	45	31.0831	1453.38		31.0831	1453.38
31.08	46	31.0931	1480.15		31.0931	1480.15
31.09	39	31.1031	1529.98		31.1031	1529.98
31.1	38	31.1131	1528.56		31.1131	1528.56
31.11	36	31.1231	1493.57		31.1231	1493.57
31.12	37	31.1331	1489.43		31.1331	1489.43
31.13	42	31.1431	1550.93		31.1431	1550.93
31.14	41	31.1531	1631.07		31.1531	1631.07
31.15	42	31.1631	1670.76		31.1631	1670.76
31.16	45	31.1731	1651.36		31.1731	1651.36
31.17	42	31.1831	1594.47		31.1831	1594.47
31.18	42	31.1931	1522.1		31.1931	1522.1
31.19	44	31.2031	1448.67		31.2031	1448.67
31.2	42	31.2131	1385.94		31.2131	1385.94
31.21	39	31.2231	1347.28		31.2231	1347.28
31.22	42	31.2331	1349.28		31.2331	1349.28
31.23	43	31.2431	1406.38		31.2431	1406.38
31.24	44	31.2531	1498.77		31.2531	1498.77
31.25	48	31.2631	1581.9		31.2631	1581.9
31.26	45	31.2731	1619.6		31.2731	1619.6
31.27	49	31.2831	1611.55		31.2831	1611.55
31.28	51	31.2931	1566.69		31.2931	1566.69
31.29	43	31.3031	1506.74		31.3031	1506.74
31.3	39	31.3131	1471.24		31.3131	1471.24
31.31	58	31.3231	1493.41		31.3231	1493.41
31.32	38	31.3331	1539.14		31.3331	1539.14
31.33	43	31.3431	1539.35		31.3431	1539.35
31.34	43	31.3531	1459.2		31.3531	1459.2
31.35	42	31.3631	1360.72		31.3631	1360.72
31.36	44	31.3731	1320.19		31.3731	1320.19
31.37	41	31.3831	1353.86		31.3831	1353.86
31.38	33	31.3931	1416.99		31.3931	1416.99
31.39	41	31.4031	1468.25		31.4031	1468.25
31.4	47	31.4131	1502.76		31.4131	1502.76
31.41	42	31.4231	1528.99		31.4231	1528.99
31.42	48	31.4331	1543.08		31.4331	1543.08
31.43	45	31.4431	1516.58		31.4431	1516.58
31.44	38	31.4531	1422.68		31.4531	1422.68
31.45	34	31.4631	1298.47		31.4631	1298.47
31.46	38	31.4731	1228.14		31.4731	1228.14
31.47	43	31.4831	1270.19		31.4831	1270.19
31.48	45	31.4931	1372.47		31.4931	1372.47
31.49	50	31.5031	1455.22		31.5031	1455.22
31.5	35	31.5131	1481.33		31.5131	1481.33
31.51	36	31.5231	1474.62		31.5231	1474.62
31.52	41	31.5331	1461.71		31.5331	1461.71
31.53	48	31.5431	1451.67		31.5431	1451.67
31.54	47	31.5531	1444.3		31.5531	1444.3
31.55	41	31.5631	1440.15		31.5631	1440.15
31.56	36	31.5731	1442.3		31.5731	1442.3
31.57	40	31.5831	1453.87		31.5831	1453.87
31.58	42	31.5931	1468.64		31.5931	1468.64
31.59	39	31.6031	1470.67		31.6031	1470.67
31.6	46	31.6131	1448.04		31.6131	1448.04
31.61	49	31.6231	1416.3		31.6231	1416.3
31.62	48	31.6331	1401.3		31.6331	1401.3
31.63	51	31.6431	1416.38		31.6431	1416.38
31.64	44	31.6531	1449.43		31.6531	1449.43
31.65	34	31.6631	1485.27		31.6631	1485.27
31.66	31	31.6731	1508.89		31.6731	1508.89
31.67	31	31.6831	1505.41		31.6831	1505.41
31.68	32	31.6931	1468.19		31.6931	1468.19
31.69	43	31.7031	1425.27		31.7031	1425.27
31.7	35	31.7131	1413.33		31.7131	1413.33
31.71	41	31.7231	1438.89		31.7231	1438.89
31.72	43	31.7331	1464.43		31.7331	1464.43
31.73	43	31.7431	1453.86		31.7431	1453.86
31.74	43	31.7531	1416.96		31.7531	1416.96
31.75	43	31.7631	1388.46		31.7631	1388.46
31.76	53	31.7731	1389.4		31.7731	1389.4
31.77	45	31.7831	1399.89		31.7831	1399.89
31.78	28	31.7931	1393.23		31.7931	1393.23
31.79	40	31.8031	1361.23		31.8031	1361.23
31.8	44	31.8131	1315.27		31.8131	1315.27
31.81	41	31.8231	1267.56		31.8231	1267.56
31.82	32	31.8331	1229.29		31.8331	1229.29
31.83	31	31.8431	1211.24		31.8431	1211.24
31.84	33	31.8531	1220.29		31.8531	1220.29
31.85	41	31.8631	1255.23		31.8631	1255.23
31.86	34	31.8731	1312.85		31.8731	1312.85
31.87	36	31.8831	1375.34		31.8831	1375.34
31.88	35	31.8931	1413.58		31.8931	1413.58
31.89	35	31.9031	1407.56		31.9031	1407.56
31.9	36	31.9131	1377.94		31.9131	1377.94
31.91	39	31.9231	1356.13		31.9231	1356.13
31.92	39	31.9331	1357.1		31.9331	1357.1
31.93	34	31.9431	1371.26		31.9431	1371.26
31.94	42	31.9531	1387.4		31.9531	1387.4
31.95	47	31.9631	1397.69		31.9631	1397.69
31.96	50	31.9731	1396.19		31.9731	1396.19
31.97	43	31.9831	1378.16		31.9831	1378.16
31.98	32	31.9931	1342.4		31.9931	1342.4
31.99	38	32.0031	1289.13		32.0031	1289.13
32	47	32.0131	1239.46		32.0131	1239.46
32.01	49	32.0231	1237.13		32.0231	1237.13
32.02	44	32.0331	1315.47		32.0331	1315.47
32.03	35	32.0431	1433.5		32.0431	1433.5
32.04	33	32.0531	1520.89		32.0531	1520.89
32.05	36	32.0631	1534.9		32.0631	1534.9
32.06	46	32.0731	1491.69		32.0731	1491.69
32.07	45	32.0831	1415.44		32.0831	1415.44
32.08	43	32.0931	1337.2		32.0931	1337.2
32.09	41	32.1031	1293.46		32.1031	1293.46
32.1	42	32.1131	1307.64		32.1131	1307.64
32.11	45	32.1231	1344.42		32.1231	1344.42
32.12	38	32.1331	1352.81		32.1331	1352.81
32.13	45	32.1431	1318.69		32.1431	1318.69
32.14	46	32.1531	1284.3		32.1531	1284.3
32.15	34	32.1631	1291.34		32.1631	1291.34
32.16	42	32.1731	1328.86		32.1731	1328.86
32.17	45	32.1831	1355.89		32.1831	1355.89
32.18	41	32.1931	1344.95		32.1931	1344.95
32.19	43	32.2031	1311.32		32.2031	1311.32
32.2	34	32.2131	1278.23		32.2131	1278.23
32.21	45	32.2231	1261.87		32.2231	1261.87
32.22	56	32.2331	1270.58		32.2331	1270.58
32.23	55	32.2431	1308.59		32.2431	1308.59
32.24	46	32.2531	1355.54		32.2531	1355.54
32.25	38	32.2631	1381.14		32.2631	1381.14
32.26	49	32.2731	1372.05		32.2731	1372.05
32.27	37	32.2831	1351.9		32.2831	1351.9
32.28	42	32.2931	1347.44		32.2931	1347.44
32.29	44	32.3031	1357.73		32.3031	1357.73
32.3	41	32.3131	1359.49		32.3131	1359.49
32.31	42	32.3231	1337.04		32.3231	1337.04
32.32	48	32.3331	1312.41		32.3331	1312.41
32.33	51	32.3431	1317.95		32.3431	1317.95
32.34	49	32.3531	1360.47		32.3531	1360.47
32.35	28	32.3631	1406.88		32.3631	1406.88
32.36	27	32.3731	1423.15		32.3731	1423.15
32.37	31	32.3831	1400.91		32.3831	1400.91
32.38	35	32.3931	1346.79		32.3931	1346.79
32.39	36	32.4031	1273.04		32.4031	1273.04
32.4	37	32.4131	1209.08		32.4131	1209.08
32.41	39	32.4231	1186.7		32.4231	1186.7
32.42	39	32.4331	1207.85		32.4331	1207.85
32.43	39	32.4431	1240.61		32.4431	1240.61
32.44	36	32.4531	1255.74		32.4531	1255.74
32.45	39	32.4631	1254.76		32.4631	1254.76
32.46	44	32.4731	1251.97		32.4731	1251.97
32.47	39	32.4831	1257.79		32.4831	1257.79
32.48	38	32.4931	1273.89		32.4931	1273.89
32.49	48	32.5031	1300.65		32.5031	1300.65
32.5	60	32.5131	1336.58		32.5131	1336.58
32.51	43	32.5231	1378.68		32.5231	1378.68
32.52	35	32.5331	1421.4		32.5331	1421.4
32.53	49	32.5431	1447.42		32.5431	1447.42
32.54	45	32.5531	1436.23		32.5531	1436.23
32.55	41	32.5631	1384.95		32.5631	1384.95
32.56	48	32.5731	1318.84		32.5731	1318.84
32.57	46	32.5831	1264.46		32.5831	1264.46
32.58	54	32.5931	1235.82		32.5931	1235.82
32.59	48	32.6031	1239.42		32.6031	1239.42
32.6	44	32.6131	1275.97		32.6131	1275.97
32.61	51	32.6231	1327.65		32.6231	1327.65
32.62	53	32.6331	1373.13		32.6331	1373.13
32.63	52	32.6431	1398.77		32.6431	1398.77
32.64	62	32.6531	1399.8		32.6531	1399.8
32.65	56	32.6631	1373.58		32.6631	1373.58
32.66	65	32.6731	1328.71		32.6731	1328.71
32.67	54	32.6831	1278.66		32.6831	1278.66
32.68	57	32.6931	1240.73		32.6931	1240.73
32.69	54	32.7031	1241.04		32.7031	1241.04
32.7	57	32.7131	1303.31		32.7131	1303.31
32.71	61	32.7231	1389.8		32.7231	1389.8
32.72	53	32.7331	1410.85		32.7331	1410.85
32.73	63	32.7431	1306.58		32.7431	1306.58
32.74	57	32.7531	1167.78		32.7531	1167.78
32.75	53	32.7631	1129.07		32.7631	1129.07
32.76	54	32.7731	1229.79		32.7731	1229.79
32.77	43	32.7831	1353.38		32.7831	1353.38
32.78	46	32.7931	1381.37		32.7931	1381.37
32.79	49	32.8031	1330.38		32.8031	1330.38
32.8	52	32.8131	1299.55		32.8131	1299.55
32.81	46	32.8231	1349.57		32.8231	1349.57
32.82	43	32.8331	1409.28		32.8331	1409.28
32.83	44	32.8431	1382.9		32.8431	1382.9
32.84	45	32.8531	1266.58		32.8531	1266.58
32.85	45	32.8631	1165.37		32.8631	1165.37
32.86	46	32.8731	1171.37		32.8731	1171.37
32.87	49	32.8831	1238.64		32.8831	1238.64
32.88	44	32.8931	1261.11		32.8931	1261.11
32.89	43	32.9031	1193.31		32.9031	1193.31
32.9	45	32.9131	1132.29		32.9131	1132.29
32.91	40	32.9231	1188.26		32.9231	1188.26
32.92	40	32.9331	1342.48		32.9331	1342.48
32.93	45	32.9431	1465.09		32.9431	1465.09
32.94	43	32.9531	1454.21		32.9531	1454.21
32.95	41	32.9631	1363.8		32.9631	1363.8
32.96	34	32.9731	1294.95		32.9731	1294.95
32.97	46	32.9831	1291.33		32.9831	1291.33
32.98	38	32.9931	1300.48		32.9931	1300.48
32.99	41	33.0031	1266.96		33.0031	1266.96
33	38	33.0131	1204.45		33.0131	1204.45
33.01	42	33.0231	1169.8		33.0231	1169.8
33.02	59	33.0331	1198.31		33.0331	1198.31
33.03	40	33.0431	1249.43		33.0431	1249.43
33.04	37	33.0531	1267.66		33.0531	1267.66
33.05	48	33.0631	1238.07		33.0631	1238.07
33.06	46	33.0731	1194.95		33.0731	1194.95
33.07	43	33.0831	1173.26		33.0831	1173.26
33.08	42	33.0931	1191.07		33.0931	1191.07
33.09	30	33.1031	1258.82		33.1031	1258.82
33.1	39	33.1131	1364.54		33.1131	1364.54
33.11	33	33.1231	1442.55		33.1231	1442.55
33.12	50	33.1331	1424.02		33.1331	1424.02
33.13	35	33.1431	1327.31		33.1431	1327.31
33.14	50	33.1531	1247.64		33.1531	1247.64
33.15	46	33.1631	1259.47		33.1631	1259.47
33.16	42	33.1731	1319.11		33.1731	1319.11
33.17	37	33.1831	1346.2		33.1831	1346.2
33.18	36	33.1931	1307.85		33.1931	1307.85
33.19	41	33.2031	1252.43		33.2031	1252.43
33.2	40	33.2131	1231.37		33.2131	1231.37
33.21	40	33.2231	1239.85		33.2231	1239.85
33.22	38	33.2331	1237.07		33.2331	1237.07
33.23	42	33.2431	1200.41		33.2431	1200.41
33.24	44	33.2531	1172.96		33.2531	1172.96
33.25	46	33.2631	1210.38		33.2631	1210.38
33.26	45	33.2731	1304.36		33.2731	1304.36
33.27	40	33.2831	1367.34		33.2831	1367.34
33.28	37	33.2931	1322.62		33.2931	1322.62
33.29	37	33.3031	1212.88		33.3031	1212.88
33.3	40	33.3131	1135.42		33.3131	1135.42
33.31	41	33.3231	1148.95		33.3231	1148.95
33.32	38	33.3331	1216.71		33.3331	1216.71
33.33	36	33.3431	1288.75		33.3431	1288.75
33.34	37	33.3531	1338.52		33.3531	1338.52
33.35	33	33.3631	1360.55		33.3631	1360.55
33.36	31	33.3731	1352.59		33.3731	1352.59
33.37	34	33.3831	1325.21		33.3831	1325.21
33.38	40	33.3931	1293.07		33.3931	1293.07
33.39	45	33.4031	1263.47		33.4031	1263.47
33.4	43	33.4131	1230.89		33.4131	1230.89
33.41	37	33.4231	1190.07		33.4231	1190.07
33.42	40	33.4331	1153.99		33.4331	1153.99
33.43	40	33.4431	1147.56		33.4431	1147.56
33.44	33	33.4531	1184.54		33.4531	1184.54
33.45	35	33.4631	1237.73		33.4631	1237.73
33.46	40	33.4731	1271.52		33.4731	1271.52
33.47	48	33.4831	1278.22		33.4831	1278.22
33.48	47	33.4931	1285.45		33.4931	1285.45
33.49	37	33.5031	1317.58		33.5031	1317.58
33.5	41	33.5131	1355.52		33.5131	1355.52
33.51	31	33.5231	1359.88		33.5231	1359.88
33.52	31	33.5331	1308.91		33.5331	1308.91
33.53	37	33.5431	1225.65		33.5431	1225.65
33.54	35	33.5531	1140.09		33.5531	1140.09
33.55	36	33.5631	1083.48		33.5631	1083.48
33.56	34	33.5731	1088.21		33.5731	1088.21
33.57	32	33.5831	1173.59		33.5831	1173.59
33.58	32	33.5931	1289.23		33.5931	1289.23
33.59	42	33.6031	1362.05		33.6031	1362.05
33.6	41	33.6131	1357.58		33.6131	1357.58
33.61	41	33.6231	1310.57		33.6231	1310.57
33.62	35	33.6331	1261.45		33.6331	1261.45
33.63	28	33.6431	1231.98		33.6431	1231.98
33.64	33	33.6531	1231.45		33.6531	1231.45
33.65	38	33.6631	1260.69		33.6631	1260.69
33.66	42	33.6731	1290.25		33.6731	1290.25
33.67	41	33.6831	1284.56		33.6831	1284.56
33.68	38	33.6931	1240.99		33.6931	1240.99
33.69	39	33.7031	1199.62		33.7031	1199.62
33.7	43	33.7131	1197.47		33.7131	1197.47
33.71	41	33.7231	1224.5		33.7231	1224.5
33.72	35	33.7331	1248.03		33.7331	1248.03
33.73	40	33.7431	1250.05		33.7431	1250.05
33.74	45	33.7531	1250.63		33.7531	1250.63
33.75	37	33.7631	1274.26		33.7631	1274.26
33.76	35	33.7731	1311.37		33.7731	1311.37
33.77	37	33.7831	1320.38		33.7831	1320.38
33.78	34	33.7931	1270.21		33.7931	1270.21
33.79	44	33.8031	1194.15		33.8031	1194.15
33.8	39	33.8131	1147.09		33.8131	1147.09
33.81	49	33.8231	1158.08		33.8231	1158.08
33.82	38	33.8331	1208.83		33.8331	1208.83
33.83	50	33.8431	1275.2		33.8431	1275.2
33.84	54	33.8531	1323.62		33.8531	1323.62
33.85	47	33.8631	1314.04		33.8631	1314.04
33.86	35	33.8731	1225.73		33.8731	1225.73
33.87	34	33.8831	1111.41		33.8831	1111.41
33.88	43	33.8931	1040.14		33.8931	1040.14
33.89	37	33.9031	1040.64		33.9031	1040.64
33.9	36	33.9131	1088.18		33.9131	1088.18
33.91	38	33.9231	1155.31		33.9231	1155.31
33.92	49	33.9331	1222.4		33.9331	1222.4
33.93	41	33.9431	1273.67		33.9431	1273.67
33.94	51	33.9531	1297.64		33.9531	1297.64
33.95	35	33.9631	1294.12		33.9631	1294.12
33.96	39	33.9731	1265.28		33.9731	1265.28
33.97	48	33.9831	1224.03		33.9831	1224.03
33.98	51	33.9931	1193.68		33.9931	1193.68
33.99	33	34.0031	1192.54		34.0031	1192.54
34	29	34.0131	1208.83		34.0131	1208.83
34.01	33	34.0231	1220.4		34.0231	1220.4
34.02	38	34.0331	1216.37		34.0331	1216.37
34.03	43	34.0431	1207.15		34.0431	1207.15
34.04	37	34.0531	1204.47		34.0531	1204.47
34.05	43	34.0631	1207.14		34.0631	1207.14
34.06	36	34.0731	1204.92		34.0731	1204.92
34.07	42	34.0831	1190.12		34.0831	1190.12
34.08	35	34.0931	1165.6		34.0931	1165.6
34.09	36	34.1031	1136.8		34.1031	1136.8
34.1	40	34.1131	1111.31		34.1131	1111.31
34.11	45	34.1231	1099.58		34.1231	1099.58
34.12	48	34.1331	1110.55		34.1331	1110.55
34.13	34	34.1431	1138.66		34.1431	1138.66
34.14	33	34.1531	1171.07		34.1531	1171.07
34.15	40	34.1631	1198.27		34.1631	1198.27
34.16	41	34.1731	1219.95		34.1731	1219.95
34.17	38	34.1831	1237.41		34.1831	1237.41
34.18	40	34.1931	1253.46		34.1931	1253.46
34.19	36	34.2031	1272.34		34.2031	1272.34
34.2	34	34.2131	1297.59		34.2131	1297.59
34.21	35	34.2231	1328.21		34.2231	1328.21
34.22	47	34.2331	1361.51		34.2331	1361.51
34.23	48	34.2431	1383.76		34.2431	1383.76
34.24	43	34.2531	1360.07		34.2531	1360.07
34.25	33	34.2631	1258.35		34.2631	1258.35
34.26	40	34.2731	1116.39		34.2731	1116.39
34.27	43	34.2831	1021.92		34.2831	1021.92
34.28	47	34.2931	1036.63		34.2931	1036.63
34.29	41	34.3031	1114.18		34.3031	1114.18
34.3	36	34.3131	1182.26		34.3131	1182.26
34.31	49	34.3231	1207.14		34.3231	1207.14
34.32	46	34.3331	1208.55		34.3331	1208.55
34.33	38	34.3431	1208.72		34.3431	1208.72
34.34	37	34.3531	1217.76		34.3531	1217.76
34.35	39	34.3631	1239.5		34.3631	1239.5
34.36	44	34.3731	1273.08		34.3731	1273.08
34.37	41	34.3831	1304.79		34.3831	1304.79
34.38	41	34.3931	1319.19		34.3931	1319.19
34.39	43	34.4031	1312.22		34.4031	1312.22
34.4	36	34.4131	1291.29		34.4131	1291.29
34.41	43	34.4231	1263.49		34.4231	1263.49
34.42	46	34.4331	1231.12		34.4331	1231.12
34.43	49	34.4431	1194.73		34.4431	1194.73
34.44	43	34.4531	1155.69		34.4531	1155.69
34.45	40	34.4631	1116.98		34.4631	1116.98
34.46	46	34.4731	1083.26		34.4731	1083.26
34.47	37	34.4831	1079.87		34.4831	1079.87
34.48	38	34.4931	1147.23		34.4931	1147.23
34.49	46	34.5031	1299.73		34.5031	1299.73
34.5	48	34.5131	1443.9		34.5131	1443.9
34.51	46	34.5231	1460.85		34.5231	1460.85
34.52	42	34.5331	1329.24		34.5331	1329.24
34.53	33	34.5431	1165.85		34.5431	1165.85
34.54	36	34.5531	1086.39		34.5531	1086.39
34.55	46	34.5631	1103.33		34.5631	1103.33
34.56	48	34.5731	1174.63		34.5731	1174.63
34.57	44	34.5831	1258.65		34.5831	1258.65
34.58	33	34.5931	1316.26		34.5931	1316.26
34.59	40	34.6031	1310.67		34.6031	1310.67
34.6	52	34.6131	1251.32		34.6131	1251.32
34.61	40	34.6231	1195.16		34.6231	1195.16
34.62	37	34.6331	1192.08		34.6331	1192.08
34.63	42	34.6431	1235.89		34.6431	1235.89
34.64	38	34.6531	1299.4		34.6531	1299.4
34.65	44	34.6631	1357.16		34.6631	1357.16
34.66	34	34.6731	1387.33		34.6731	1387.33
34.67	45	34.6831	1370.87		34.6831	1370.87
34.68	36	34.6931	1323.16		34.6931	1323.16
34.69	42	34.7031	1285.28		34.7031	1285.28
34.7	37	34.7131	1285.93		34.7131	1285.93
34.71	40	34.7231	1299.3		34.7231	1299.3
34.72	38	34.7331	1285.88		34.7331	1285.88
34.73	46	34.7431	1234.63		34.7431	1234.63
34.74	40	34.7531	1175.75		34.7531	1175.75
34.75	46	34.7631	1140.91		34.7631	1140.91
34.76	44	34.7731	1145.67		34.7731	1145.67
34.77	49	34.7831	1196.88		34.7831	1196.88
34.78	42	34.7931	1286.36		34.7931	1286.36
34.79	50	34.8031	1362.47		34.8031	1362.47
34.8	43	34.8131	1368.33		34.8131	1368.33
34.81	46	34.8231	1313.88		34.8231	1313.88
34.82	39	34.8331	1279.38		34.8331	1279.38
34.83	39	34.8431	1328.97		34.8431	1328.97
34.84	45	34.8531	1405.96		34.8531	1405.96
34.85	43	34.8631	1407.67		34.8631	1407.67
34.86	41	34.8731	1295.49		34.8731	1295.49
34.87	38	34.8831	1162.96		34.8831	1162.96
34.88	47	34.8931	1113.69		34.8931	1113.69
34.89	31	34.9031	1159.53		34.9031	1159.53
34.9	34	34.9131	1242.11		34.9131	1242.11
34.91	40	34.9231	1311.48		34.9231	1311.48
34.92	45	34.9331	1361.4		34.9331	1361.4
34.93	48	34.9431	1397.26		34.9431	1397.26
34.94	39	34.9531	1419.75		34.9531	1419.75
34.95	37	34.9631	1422.59		34.9631	1422.59
34.96	42	34.9731	1399.87		34.9731	1399.87
34.97	45	34.9831	1354.59		34.9831	1354.59
34.98	48	34.9931	1294.69		34.9931	1294.69
34.99	47	35.0031	1231.51		35.0031	1231.51
35	44	35.0131	1186.5		35.0131	1186.5
35.01	41	35.0231	1181.75		35.0231	1181.75
35.02	41	35.0331	1206.42		35.0331	1206.42
35.03	44	35.0431	1214.32		35.0431	1214.32
35.04	41	35.0531	1169.88		35.0531	1169.88
35.05	39	35.0631	1116.33		35.0631	1116.33
35.06	51	35.0731	1127.61		35.0731	1127.61
35.07	41	35.0831	1225.04		35.0831	1225.04
35.08	40	35.0931	1318.78		35.0931	1318.78
35.09	40	35.1031	1312.49		35.1031	1312.49
35.1	47	35.1131	1225.61		35.1131	1225.61
35.11	36	35.1231	1168.1		35.1231	1168.1
35.12	45	35.1331	1221		35.1331	1221
35.13	48	35.1431	1327.49		35.1431	1327.49
35.14	40	35.1531	1393.72		35.1531	1393.72
35.15	45	35.1631	1377.17		35.1631	1377.17
35.16	48	35.1731	1313.08		35.1731	1313.08
35.17	60	35.1831	1241.23		35.1831	1241.23
35.18	43	35.1931	1182.49		35.1931	1182.49
35.19	44	35.2031	1147.03		35.2031	1147.03
35.2	40	35.2131	1142.84		35.2131	1142.84
35.21	43	35.2231	1171.71		35.2231	1171.71
35.22	48	35.2331	1233.64		35.2331	1233.64
35.23	48	35.2431	1313.07		35.2431	1313.07
35.24	49	35.2531	1377.29		35.2531	1377.29
35.25	51	35.2631	1398.43		35.2631	1398.43
35.26	49	35.2731	1385.81		35.2731	1385.81
35.27	45	35.2831	1363.7		35.2831	1363.7
35.28	51	35.2931	1346.68		35.2931	1346.68
35.29	46	35.3031	1328.23		35.3031	1328.23
35.3	46	35.3131	1300.13		35.3131	1300.13
35.31	56	35.3231	1269.93		35.3231	1269.93
35.32	57	35.3331	1257.82		35.3331	1257.82
35.33	45	35.3431	1276.41		35.3431	1276.41
35.34	45	35.3531	1302.65		35.3531	1302.65
35.35	49	35.3631	1303.84		35.3631	1303.84
35.36	48	35.3731	1276.59		35.3731	1276.59
35.37	49	35.3831	1262.85		35.3831	1262.85
35.38	53	35.3931	1302.31		35.3931	1302.31
35.39	51	35.4031	1372.98		35.4031	1372.98
35.4	46	35.4131	1417.23		35.4131	1417.23
35.41	43	35.4231	1398.75		35.4231	1398.75
35.42	42	35.4331	1349.54		35.4331	1349.54
35.43	51	35.4431	1314.12		35.4431	1314.12
35.44	60	35.4531	1312.6		35.4531	1312.6
35.45	49	35.4631	1337.69		35.4631	1337.69
35.46	51	35.4731	1379.44		35.4731	1379.44
35.47	52	35.4831	1419.9		35.4831	1419.9
35.48	58	35.4931	1437.82		35.4931	1437.82
35.49	60	35.5031	1422.05		35.5031	1422.05
35.5	45	35.5131	1383.64		35.5131	1383.64
35.51	44	35.5231	1336.59		35.5231	1336.59
35.52	55	35.5331	1294.28		35.5331	1294.28
35.53	54	35.5431	1269.53		35.5431	1269.53
35.54	60	35.5531	1271.54		35.5531	1271.54
35.55	51	35.5631	1292.51		35.5631	1292.51
35.56	51	35.5731	1319.83		35.5731	1319.83
35.57	44	35.5831	1343.7		35.5831	1343.7
35.58	36	35.5931	1358.87		35.5931	1358.87
35.59	56	35.6031	1360.81		35.6031	1360.81
35.6	49	35.6131	1348.67		35.6131	1348.67
35.61	42	35.6231	1323.78		35.6231	1323.78
35.62	56	35.6331	1291.67		35.6331	1291.67
35.63	57	35.6431	1271.31		35.6431	1271.31
35.64	53	35.6531	1283.62		35.6531	1283.62
35.65	58	35.6631	1328.19		35.6631	1328.19
35.66	52	35.6731	1379.98		35.6731	1379.98
35.67	59	35.6831	1416.16		35.6831	1416.16
35.68	61	35.6931	1438.3		35.6931	1438.3
35.69	59	35.7031	1458.25		35.7031	1458.25
35.7	58	35.7131	1480.29		35.7131	1480.29
35.71	56	35.7231	1491.41		35.7231	1491.41
35.72	58	35.7331	1477.97		35.7331	1477.97
35.73	48	35.7431	1455.27		35.7431	1455.27
35.74	64	35.7531	1462.81		35.7531	1462.81
35.75	66	35.7631	1525		35.7631	1525
35.76	67	35.7731	1590.77		35.7731	1590.77
35.77	69	35.7831	1587.59		35.7831	1587.59
35.78	61	35.7931	1503.35		35.7931	1503.35
35.79	61	35.8031	1423.86		35.8031	1423.86
35.8	64	35.8131	1433.54		35.8131	1433.54
35.81	58	35.8231	1506.5		35.8231	1506.5
35.82	61	35.8331	1550.11		35.8331	1550.11
35.83	68	35.8431	1505.55		35.8431	1505.55
35.84	67	35.8531	1428.63		35.8531	1428.63
35.85	68	35.8631	1397.06		35.8631	1397.06
35.86	65	35.8731	1433.65		35.8731	1433.65
35.87	60	35.8831	1496.85		35.8831	1496.85
35.88	63	35.8931	1544.89		35.8931	1544.89
35.89	58	35.9031	1560.59		35.9031	1560.59
35.9	69	35.9131	1537.51		35.9131	1537.51
35.91	73	35.9231	1485.88		35.9231	1485.88
35.92	69	35.9331	1454.46		35.9331	1454.46
35.93	61	35.9431	1493.86		35.9431	1493.86
35.94	74	35.9531	1591.36		35.9531	1591.36
35.95	85	35.9631	1680.12		35.9631	1680.12
35.96	80	35.9731	1704.84		35.9731	1704.84
35.97	80	35.9831	1674.73		35.9831	1674.73
35.98	76	35.9931	1618.6		35.9931	1618.6
35.99	68	36.0031	1557.72		36.0031	1557.72
36	83	36.0131	1500.95		36.0131	1500.95
36.01	70	36.0231	1456.05		36.0231	1456.05
36.02	75	36.0331	1431.96		36.0331	1431.96
36.03	88	36.0431	1438.33		36.0431	1438.33
36.04	83	36.0531	1479.08		36.0531	1479.08
36.05	85	36.0631	1538.86		36.0631	1538.86
36.06	86	36.0731	1598.2		36.0731	1598.2
36.07	79	36.0831	1636.66		36.0831	1636.66
36.08	99	36.0931	1632.63		36.0931	1632.63
36.09	91	36.1031	1572.58		36.1031	1572.58
36.1	84	36.1131	1502.39		36.1131	1502.39
36.11	89	36.1231	1494.16		36.1231	1494.16
36.12	88	36.1331	1575.01		36.1331	1575.01
36.13	78	36.1431	1664.99		36.1431	1664.99
36.14	94	36.1531	1673.87		36.1531	1673.87
36.15	102	36.1631	1606.94		36.1631	1606.94
36.16	109	36.1731	1552.96		36.1731	1552.96
36.17	103	36.1831	1580.8		36.1831	1580.8
36.18	108	36.1931	1645.61		36.1931	1645.61
36.19	106	36.2031	1667.83		36.2031	1667.83
36.2	107	36.2131	1621.6		36.2131	1621.6
36.21	112	36.2231	1572.3		36.2231	1572.3
36.22	114	36.2331	1587.48		36.2331	1587.48
36.23	124	36.2431	1659.41		36.2431	1659.41
36.24	123	36.2531	1732.69		36.2531	1732.69
36.25	120	36.2631	1763.76		36.2631	1763.76
36.26	125	36.2731	1752.78		36.2731	1752.78
36.27	126	36.2831	1709.74		36.2831	1709.74
36.28	123	36.2931	1657.77		36.2931	1657.77
36.29	125	36.3031	1636.07		36.3031	1636.07
36.3	139	36.3131	1676.1		36.3131	1676.1
36.31	135	36.3231	1743.72		36.3231	1743.72
36.32	148	36.3331	1775.09		36.3331	1775.09
36.33	164	36.3431	1739.72		36.3431	1739.72
36.34	144	36.3531	1688.5		36.3531	1688.5
36.35	124	36.3631	1681.75		36.3631	1681.75
36.36	151	36.3731	1728.92		36.3731	1728.92
36.37	150	36.3831	1793.99		36.3831	1793.99
36.38	173	36.3931	1844.22		36.3931	1844.22
36.39	170	36.4031	1871.89		36.4031	1871.89
36.4	180	36.4131	1877.4		36.4131	1877.4
36.41	182	36.4231	1870.59		36.4231	1870.59
36.42	209	36.4331	1877.68		36.4331	1877.68
36.43	216	36.4431	1923.08		36.4431	1923.08
36.44	191	36.4531	1991.1		36.4531	1991.1
36.45	185	36.4631	2040.04		36.4631	2040.04
36.46	210	36.4731	2039.09		36.4731	2039.09
36.47	216	36.4831	1997.71		36.4831	1997.71
36.48	220	36.4931	1934.46		36.4931	1934.46
36.49	224	36.5031	1872.38		36.5031	1872.38
36.5	205	36.5131	1840.21		36.5131	1840.21
36.51	243	36.5231	1860.23		36.5231	1860.23
36.52	223	36.5331	1902.07		36.5331	1902.07
36.53	254	36.5431	1911.02		36.5431	1911.02
36.54	241	36.5531	1869.03		36.5531	1869.03
36.55	255	36.5631	1849.72		36.5631	1849.72
36.56	246	36.5731	1934.85		36.5731	1934.85
36.57	269	36.5831	2090.56		36.5831	2090.56
36.58	289	36.5931	2177.47		36.5931	2177.47
36.59	295	36.6031	2089.54		36.6031	2089.54
36.6	285	36.6131	1916.89		36.6131	1916.89
36.61	280	36.6231	1812.94		36.6231	1812.94
36.62	278	36.6331	1844.89		36.6331	1844.89
36.63	298	36.6431	1926.73		36.6431	1926.73
36.64	315	36.6531	1964.21		36.6531	1964.21
36.65	319	36.6631	1953.69		36.6631	1953.69
36.66	333	36.6731	1951.62		36.6731	1951.62
36.67	337	36.6831	1996.83		36.6831	1996.83
36.68	329	36.6931	2060.12		36.6931	2060.12
36.69	308	36.7031	2097.66		36.7031	2097.66
36.7	297	36.7131	2100.32		36.7131	2100.32
36.71	309	36.7231	2103.42		36.7231	2103.42
36.72	303	36.7331	2139.25		36.7331	2139.25
36.73	319	36.7431	2192.75		36.7431	2192.75
36.74	323	36.7531	2226.38		36.7531	2226.38
36.75	308	36.7631	2220.1		36.7631	2220.1
36.76	284	36.7731	2198.96		36.7731	2198.96
36.77	281	36.7831	2193.98		36.7831	2193.98
36.78	275	36.7931	2214.05		36.7931	2214.05
36.79	295	36.8031	2247.43		36.8031	2247.43
36.8	287	36.8131	2283.84		36.8131	2283.84
36.81	259	36.8231	2325.28		36.8231	2325.28
36.82	259	36.8331	2377.77		36.8331	2377.77
36.83	243	36.8431	2435.17		36.8431	2435.17
36.84	256	36.8531	2469.25		36.8531	2469.25
36.85	250	36.8631	2453.48		36.8631	2453.48
36.86	233	36.8731	2411.4		36.8731	2411.4
36.87	215	36.8831	2400.51		36.8831	2400.51
36.88	218	36.8931	2455.82		36.8931	2455.82
36.89	230	36.9031	2525.8		36.9031	2525.8
36.9	185	36.9131	2540.26		36.9131	2540.26
36.91	210	36.9231	2491.61		36.9231	2491.61
36.92	178	36.9331	2454.48		36.9331	2454.48
36.93	189	36.9431	2497.61		36.9431	2497.61
36.94	176	36.9531	2596.61		36.9531	2596.61
36.95	186	36.9631	2681.79		36.9631	2681.79
36.96	172	36.9731	2709.25		36.9731	2709.25
36.97	189	36.9831	2703.33		36.9831	2703.33
36.98	177	36.9931	2698.88		36.9931	2698.88
36.99	179	37.0031	2720		37.0031	2720
37	186	37.0131	2780.54		37.0131	2780.54
37.01	181	37.0231	2884.6		37.0231	2884.6
37.02	165	37.0331	2984.77		37.0331	2984.77
37.03	173	37.0431	3016.33		37.0431	3016.33
37.04	172	37.0531	2965.54		37.0531	2965.54
37.05	155	37.0631	2913.46		37.0631	2913.46
37.06	148	37.0731	2944.36		37.0731	2944.36
37.07	154	37.0831	3050.88		37.0831	3050.88
37.08	163	37.0931	3162.24		37.0931	3162.24
37.09	155	37.1031	3222.29		37.1031	3222.29
37.1	147	37.1131	3236.01		37.1131	3236.01
37.11	161	37.1231	3223.1		37.1231	3223.1
37.12	166	37.1331	3204.15		37.1331	3204.15
37.13	153	37.1431	3201.01		37.1431	3201.01
37.14	150	37.1531	3232.54		37.1531	3232.54
37.15	157	37.1631	3292.3		37.1631	3292.3
37.16	162	37.1731	3361.18		37.1731	3361.18
37.17	171	37.1831	3423.97		37.1831	3423.97
37.18	185	37.1931	3476.14		37.1931	3476.14
37.19	190	37.2031	3515.55		37.2031	3515.55
37.2	184	37.2131	3554.19		37.2131	3554.19
37.21	161	37.2231	3617.77		37.2231	3617.77
37.22	184	37.2331	3724.05		37.2331	3724.05
37.23	184	37.2431	3842.45		37.2431	3842.45
37.24	191	37.2531	3925.48		37.2531	3925.48
37.25	186	37.2631	3948.82		37.2631	3948.82
37.26	202	37.2731	3932.25		37.2731	3932.25
37.27	201	37.2831	3900.63		37.2831	3900.63
37.28	224	37.2931	3880.64		37.2931	3880.64
37.29	224	37.3031	3900.26		37.3031	3900.26
37.3	265	37.3131	3978.34		37.3131	3978.34
37.31	253	37.3231	4097.66		37.3231	4097.66
37.32	276	37.3331	4232.21		37.3331	4232.21
37.33	279	37.3431	4360.16		37.3431	4360.16
37.34	295	37.3531	4465.35		37.3531	4465.35
37.35	320	37.3631	4534.8		37.3631	4534.8
37.36	319	37.3731	4579.12		37.3731	4579.12
37.37	377	37.3831	4620.96		37.3831	4620.96
37.38	395	37.3931	4676.23		37.3931	4676.23
37.39	392	37.4031	4742.07		37.4031	4742.07
37.4	415	37.4131	4812.24		37.4131	4812.24
37.41	447	37.4231	4875.47		37.4231	4875.47
37.42	509	37.4331	4915.46		37.4331	4915.46
37.43	547	37.4431	4919.5		37.4431	4919.5
37.44	576	37.4531	4896.95		37.4531	4896.95
37.45	654	37.4631	4865.18		37.4631	4865.18
37.46	717	37.4731	4843.31		37.4731	4843.31
37.47	786	37.4831	4853.88		37.4831	4853.88
37.48	883	37.4931	4916.39		37.4931	4916.39
37.49	977	37.5031	5003.52		37.5031	5003.52
37.5	1073	37.5131	5053.97		37.5131	5053.97
37.51	1193	37.5231	5027.03		37.5231	5027.03
37.52	1297	37.5331	4968.19		37.5331	4968.19
37.53	1435	37.5431	4943.74		37.5431	4943.74
37.54	1619	37.5531	4977.8		37.5531	4977.8
37.55	1747	37.5631	5035.32		37.5631	5035.32
37.56	1869	37.5731	5078.07		37.5731	5078.07
37.57	1970	37.5831	5079.2		37.5831	5079.2
37.58	1993	37.5931	5017.77		37.5931	5017.77
37.59	2025	37.6031	4891.57		37.6031	4891.57
37.6	2107	37.6131	4750.9		37.6131	4750.9
37.61	2053	37.6231	4653.55		37.6231	4653.55
37.62	2042	37.6331	4617.64		37.6331	4617.64
37.63	1950	37.6431	4620.9		37.6431	4620.9
37.64	1855	37.6531	4639.58		37.6531	4639.58
37.65	1771	37.6631	4652.19		37.6631	4652.19
37.66	1709	37.6731	4638.15		37.6731	4638.15
37.67	1640	37.6831	4590.69		37.6831	4590.69
37.68	1559	37.6931	4530.51		37.6931	4530.51
37.69	1520	37.7031	4480.1		37.7031	4480.1
37.7	1363	37.7131	4441.07		37.7131	4441.07
37.71	1257	37.7231	4399.55		37.7231	4399.55
37.72	1223	37.7331	4343.93		37.7331	4343.93
37.73	1074	37.7431	4273.57		37.7431	4273.57
37.74	1076	37.7531	4190.74		37.7531	4190.74
37.75	899	37.7631	4103.19		37.7631	4103.19
37.76	750	37.7731	4026.42		37.7731	4026.42
37.77	694	37.7831	3975.6		37.7831	3975.6
37.78	648	37.7931	3957.06		37.7931	3957.06
37.79	613	37.8031	3972.39		37.8031	3972.39
37.8	525	37.8131	4010.4		37.8131	4010.4
37.81	466	37.8231	4023.16		37.8231	4023.16
37.82	438	37.8331	3958.77		37.8331	3958.77
37.83	392	37.8431	3829.99		37.8431	3829.99
37.84	393	37.8531	3716.95		37.8531	3716.95
37.85	369	37.8631	3685.44		37.8631	3685.44
37.86	329	37.8731	3693.61		37.8731	3693.61
37.87	295	37.8831	3659.05		37.8831	3659.05
37.88	302	37.8931	3548.26		37.8931	3548.26
37.89	281	37.9031	3427.83		37.9031	3427.83
37.9	248	37.9131	3371.58		37.9131	3371.58
37.91	240	37.9231	3381.01		37.9231	3381.01
37.92	220	37.9331	3402.81		37.9331	3402.81
37.93	202	37.9431	3391.79		37.9431	3391.79
37.94	207	37.9531	3342.97		37.9531	3342.97
37.95	202	37.9631	3262.14		37.9631	3262.14
37.96	179	37.9731	3160.06		37.9731	3160.06
37.97	168	37.9831	3054.77		37.9831	3054.77
37.98	161	37.9931	2965.12		37.9931	2965.12
37.99	155	38.0031	2912.11		38.0031	2912.11
38	149	38.0131	2917.9		38.0131	2917.9
38.01	132	38.0231	2979.92		38.0231	2979.92
38.02	136	38.0331	3022.46		38.0331	3022.46
38.03	128	38.0431	2960.03		38.0431	2960.03
38.04	115	38.0531	2802.22		38.0531	2802.22
38.05	122	38.0631	2659.88		38.0631	2659.88
38.06	128	38.0731	2629.05		38.0731	2629.05
38.07	117	38.0831	2680.97		38.0831	2680.97
38.08	115	38.0931	2738.51		38.0931	2738.51
38.09	114	38.1031	2756.93		38.1031	2756.93
38.1	113	38.1131	2759.37		38.1131	2759.37
38.11	103	38.1231	2774.2		38.1231	2774.2
38.12	97	38.1331	2779.94		38.1331	2779.94
38.13	100	38.1431	2716.43		38.1431	2716.43
38.14	88	38.1531	2548.27		38.1531	2548.27
38.15	99	38.1631	2352.14		38.1631	2352.14
38.16	97	38.1731	2234.05		38.1731	2234.05
38.17	80	38.1831	2232.86		38.1831	2232.86
38.18	91	38.1931	2286.62		38.1931	2286.62
38.19	93	38.2031	2329.96		38.2031	2329.96
38.2	88	38.2131	2343.9		38.2131	2343.9
38.21	91	38.2231	2335.46		38.2231	2335.46
38.22	79	38.2331	2309.69		38.2331	2309.69
38.23	86	38.2431	2264.79		38.2431	2264.79
38.24	74	38.2531	2198.48		38.2531	2198.48
38.25	67	38.2631	2129.96		38.2631	2129.96
38.26	74	38.2731	2101.85		38.2731	2101.85
38.27	83	38.2831	2146.71		38.2831	2146.71
38.28	83	38.2931	2224.28		38.2931	2224.28
38.29	70	38.3031	2265.41		38.3031	2265.41
38.3	83	38.3131	2233.07		38.3131	2233.07
38.31	88	38.3231	2159.04		38.3231	2159.04
38.32	72	38.3331	2082.95		38.3331	2082.95
38.33	75	38.3431	2028.55		38.3431	2028.55
38.34	76	38.3531	2007.03		38.3531	2007.03
38.35	73	38.3631	2020.65		38.3631	2020.65
38.36	72	38.3731	2033.58		38.3731	2033.58
38.37	77	38.3831	2000.06		38.3831	2000.06
38.38	76	38.3931	1919.48		38.3931	1919.48
38.39	64	38.4031	1860.45		38.4031	1860.45
38.4	63	38.4131	1887.47		38.4131	1887.47
38.41	68	38.4231	1965.43		38.4231	1965.43
38.42	78	38.4331	2002.24		38.4331	2002.24
38.43	72	38.4431	1945.29		38.4431	1945.29
38.44	65	38.4531	1866.63		38.4531	1866.63
38.45	60	38.4631	1859.4		38.4631	1859.4
38.46	61	38.4731	1929.99		38.4731	1929.99
38.47	65	38.4831	1988.19		38.4831	1988.19
38.48	54	38.4931	1955.57		38.4931	1955.57
38.49	60	38.5031	1865.64		38.5031	1865.64
38.5	63	38.5131	1797.43		38.5131	1797.43
38.51	80	38.5231	1791.21		38.5231	1791.21
38.52	71	38.5331	1801.96		38.5331	1801.96
38.53	68	38.5431	1776.96		38.5431	1776.96
38.54	73	38.5531	1721.56		38.5531	1721.56
38.55	73	38.5631	1688.13		38.5631	1688.13
38.56	71	38.5731	1713.87		38.5731	1713.87
38.57	81	38.5831	1760.3		38.5831	1760.3
38.58	67	38.5931	1767.97		38.5931	1767.97
38.59	89	38.6031	1723.81		38.6031	1723.81
38.6	76	38.6131	1687.51		38.6131	1687.51
38.61	74	38.6231	1717.76		38.6231	1717.76
38.62	84	38.6331	1797.5		38.6331	1797.5
38.63	82	38.6431	1865.37		38.6431	1865.37
38.64	80	38.6531	1875.61		38.6531	1875.61
38.65	88	38.6631	1834.06		38.6631	1834.06
38.66	98	38.6731	1757.08		38.6731	1757.08
38.67	100	38.6831	1668.44		38.6831	1668.44
38.68	96	38.6931	1600.38		38.6931	1600.38
38.69	87	38.7031	1579.73		38.7031	1579.73
38.7	104	38.7131	1593.09		38.7131	1593.09
38.71	109	38.7231	1610.31		38.7231	1610.31
38.72	95	38.7331	1612.37		38.7331	1612.37
38.73	93	38.7431	1605.39		38.7431	1605.39
38.74	110	38.7531	1598.76		38.7531	1598.76
38.75	117	38.7631	1599.33		38.7631	1599.33
38.76	110	38.7731	1611.89		38.7731	1611.89
38.77	100	38.7831	1636.75		38.7831	1636.75
38.78	101	38.7931	1653.59		38.7931	1653.59
38.79	119	38.8031	1636.49		38.8031	1636.49
38.8	131	38.8131	1589.69		38.8131	1589.69
38.81	139	38.8231	1565.91		38.8231	1565.91
38.82	151	38.8331	1613.9		38.8331	1613.9
38.83	152	38.8431	1694.71		38.8431	1694.71
38.84	152	38.8531	1716.77		38.8531	1716.77
38.85	157	38.8631	1629.63		38.8631	1629.63
38.86	169	38.8731	1519.37		38.8731	1519.37
38.87	162	38.8831	1496.67		38.8831	1496.67
38.88	162	38.8931	1574.06		38.8931	1574.06
38.89	167	38.9031	1649.81		38.9031	1649.81
38.9	177	38.9131	1633.52		38.9131	1633.52
38.91	178	38.9231	1559.36		38.9231	1559.36
38.92	196	38.9331	1514.73		38.9331	1514.73
38.93	193	38.9431	1540.53		38.9431	1540.53
38.94	193	38.9531	1570.39		38.9531	1570.39
38.95	187	38.9631	1528.15		38.9631	1528.15
38.96	210	38.9731	1427.29		38.9731	1427.29
38.97	197	38.9831	1357.26		38.9831	1357.26
38.98	187	38.9931	1385.54		38.9931	1385.54
38.99	205	39.0031	1462.32		39.0031	1462.32
39	198	39.0131	1503.14		39.0131	1503.14
39.01	188	39.0231	1474.15		39.0231	1474.15
39.02	208	39.0331	1424.69		39.0331	1424.69
39.03	170	39.0431	1406.65		39.0431	1406.65
39.04	203	39.0531	1416.12		39.0531	1416.12
39.05	186	39.0631	1414.93		39.0631	1414.93
39.06	165	39.0731	1381.11		39.0731	1381.11
39.07	178	39.0831	1348.57		39.0831	1348.57
39.08	161	39.0931	1361.64		39.0931	1361.64
39.09	163	39.1031	1424.72		39.1031	1424.72
39.1	149	39.1131	1494.61		39.1131	1494.61
39.11	149	39.1231	1529.06		39.1231	1529.06
39.12	160	39.1331	1512.41		39.1331	1512.41
39.13	140	39.1431	1440.82		39.1431	1440.82
39.14	129	39.1531	1332.41		39.1531	1332.41
39.15	133	39.1631	1256.86		39.1631	1256.86
39.16	135	39.1731	1285.75		39.1731	1285.75
39.17	129	39.1831	1391.28		39.1831	1391.28
39.18	117	39.1931	1459.62		39.1931	1459.62
39.19	103	39.2031	1405.04		39.2031	1405.04
39.2	108	39.2131	1294.83		39.2131	1294.83
39.21	110	39.2231	1242.57		39.2231	1242.57
39.22	86	39.2331	1290.78		39.2331	1290.78
39.23	79	39.2431	1362.46		39.2431	1362.46
39.24	82	39.2531	1377.34		39.2531	1377.34
39.25	78	39.2631	1346.47		39.2631	1346.47
39.26	84	39.2731	1338.21		39.2731	1338.21
39.27	78	39.2831	1393.99		39.2831	1393.99
39.28	84	39.2931	1459.7		39.2931	1459.7
39.29	70	39.3031	1462.68		39.3031	1462.68
39.3	63	39.3131	1394.44		39.3131	1394.44
39.31	59	39.3231	1324.64		39.3231	1324.64
39.32	72	39.3331	1317.68		39.3331	1317.68
39.33	77	39.3431	1364.25		39.3431	1364.25
39.34	64	39.3531	1421.92		39.3531	1421.92
39.35	69	39.3631	1453.07		39.3631	1453.07
39.36	64	39.3731	1432.09		39.3731	1432.09
39.37	72	39.3831	1337.89		39.3831	1337.89
39.38	53	39.3931	1200.79		39.3931	1200.79
39.39	77	39.4031	1096.56		39.4031	1096.56
39.4	54	39.4131	1085.66		39.4131	1085.66
39.41	54	39.4231	1142.61		39.4231	1142.61
39.42	54	39.4331	1214.92		39.4331	1214.92
39.43	72	39.4431	1266.98		39.4431	1266.98
39.44	62	39.4531	1292.2		39.4531	1292.2
39.45	67	39.4631	1288.82		39.4631	1288.82
39.46	52	39.4731	1277.81		39.4731	1277.81
39.47	55	39.4831	1294.77		39.4831	1294.77
39.48	52	39.4931	1355.79		39.4931	1355.79
39.49	55	39.5031	1407.47		39.5031	1407.47
39.5	47	39.5131	1383.14		39.5131	1383.14
39.51	52	39.5231	1286.19		39.5231	1286.19
39.52	47	39.5331	1207.28		39.5331	1207.28
39.53	57	39.5431	1226.81		39.5431	1226.81
39.54	49	39.5531	1305.71		39.5531	1305.71
39.55	43	39.5631	1350.04		39.5631	1350.04
39.56	45	39.5731	1308.76		39.5731	1308.76
39.57	48	39.5831	1237.33		39.5831	1237.33
39.58	45	39.5931	1204.28		39.5931	1204.28
39.59	46	39.6031	1218.88		39.6031	1218.88
39.6	43	39.6131	1236.81		39.6131	1236.81
39.61	42	39.6231	1223.86		39.6231	1223.86
39.62	41	39.6331	1208.81		39.6331	1208.81
39.63	49	39.6431	1240.36		39.6431	1240.36
39.64	59	39.6531	1324.22		39.6531	1324.22
39.65	53	39.6631	1390.36		39.6631	1390.36
39.66	47	39.6731	1368.52		39.6731	1368.52
39.67	44	39.6831	1277.18		39.6831	1277.18
39.68	40	39.6931	1193.09		39.6931	1193.09
39.69	45	39.7031	1174.76		39.7031	1174.76
39.7	49	39.7131	1211.31		39.7131	1211.31
39.71	50	39.7231	1276.18		39.7231	1276.18
39.72	52	39.7331	1341.81		39.7331	1341.81
39.73	47	39.7431	1379.38		39.7431	1379.38
39.74	41	39.7531	1365.1		39.7531	1365.1
39.75	45	39.7631	1315.41		39.7631	1315.41
39.76	39	39.7731	1265.65		39.7731	1265.65
39.77	36	39.7831	1239.77		39.7831	1239.77
39.78	43	39.7931	1232.63		39.7931	1232.63
39.79	39	39.8031	1234.37		39.8031	1234.37
39.8	39	39.8131	1231.12		39.8131	1231.12
39.81	35	39.8231	1205.32		39.8231	1205.32
39.82	56	39.8331	1146.79		39.8331	1146.79
39.83	44	39.8431	1085.51		39.8431	1085.51
39.84	48	39.8531	1064.53		39.8531	1064.53
39.85	31	39.8631	1099.31		39.8631	1099.31
39.86	33	39.8731	1155.6		39.8731	1155.6
39.87	54	39.8831	1195.9		39.8831	1195.9
39.88	59	39.8931	1206.86		39.8931	1206.86
39.89	49	39.9031	1191.29		39.9031	1191.29
39.9	59	39.9131	1157.51		39.9131	1157.51
39.91	37	39.9231	1132.98		39.9231	1132.98
39.92	52	39.9331	1148.88		39.9331	1148.88
39.93	54	39.9431	1206.67		39.9431	1206.67
39.94	51	39.9531	1269.26		39.9531	1269.26
39.95	43	39.9631	1301.47		39.9631	1301.47
39.96	46	39.9731	1304.75		39.9731	1304.75
39.97	44	39.9831	1298.13		39.9831	1298.13
39.98	39	39.9931	1290.88		39.9931	1290.88
39.99	36	40.0031	1266.62		40.0031	1266.62
40	46	40.0131	1206.91		40.0131	1206.91
40.01	47	40.0231	1136.12		40.0231	1136.12
40.02	43	40.0331	1119		40.0331	1119
40.03	44	40.0431	1202.51		40.0431	1202.51
40.04	47	40.0531	1327.12		40.0531	1327.12
40.05	43	40.0631	1397.49		40.0631	1397.49
40.06	41	40.0731	1368.59		40.0731	1368.59
40.07	44	40.0831	1288.17		40.0831	1288.17
40.08	47	40.0931	1211.68		40.0931	1211.68
40.09	49	40.1031	1165.3		40.1031	1165.3
40.1	45	40.1131	1155.16		40.1131	1155.16
40.11	43	40.1231	1182.19		40.1231	1182.19
40.12	50	40.1331	1229.02		40.1331	1229.02
40.13	51	40.1431	1274.28		40.1431	1274.28
40.14	46	40.1531	1309.03		40.1531	1309.03
40.15	43	40.1631	1340.96		40.1631	1340.96
40.16	55	40.1731	1376.98		40.1731	1376.98
40.17	49	40.1831	1408.34		40.1831	1408.34
40.18	41	40.1931	1418.55		40.1931	1418.55
40.19	35	40.2031	1398.47		40.2031	1398.47
40.2	39	40.2131	1358.53		40.2131	1358.53
40.21	42	40.2231	1312.24		40.2231	1312.24
40.22	43	40.2331	1269.33		40.2331	1269.33
40.23	53	40.2431	1235.91		40.2431	1235.91
40.24	50	40.2531	1217.89		40.2531	1217.89
40.25	53	40.2631	1220.61		40.2631	1220.61
40.26	41	40.2731	1249.17		40.2731	1249.17
40.27	43	40.2831	1297.51		40.2831	1297.51
40.28	55	40.2931	1338.58		40.2931	1338.58
40.29	40	40.3031	1345.39		40.3031	1345.39
40.3	50	40.3131	1321.89		40.3131	1321.89
40.31	59	40.3231	1293.81		40.3231	1293.81
40.32	37	40.3331	1281.36		40.3331	1281.36
40.33	44	40.3431	1281.47		40.3431	1281.47
40.34	46	40.3531	1285.36		40.3531	1285.36
40.35	40	40.3631	1282.49		40.3631	1282.49
40.36	36	40.3731	1259.95		40.3731	1259.95
40.37	40	40.3831	1209.07		40.3831	1209.07
40.38	49	40.3931	1159.09		40.3931	1159.09
40.39	44	40.4031	1158.39		40.4031	1158.39
40.4	39	40.4131	1229.52		40.4131	1229.52
40.41	44	40.4231	1324.52		40.4231	1324.52
40.42	49	40.4331	1385.57		40.4331	1385.57
40.43	45	40.4431	1399.93		40.4431	1399.93
40.44	47	40.4531	1399.45		40.4531	1399.45
40.45	59	40.4631	1409.77		40.4631	1409.77
40.46	49	40.4731	1409.97		40.4731	1409.97
40.47	44	40.4831	1362.73		40.4831	1362.73
40.48	46	40.4931	1266.83		40.4931	1266.83
40.49	42	40.5031	1190.79		40.5031	1190.79
40.5	51	40.5131	1205.17		40.5131	1205.17
40.51	57	40.5231	1300.76		40.5231	1300.76
40.52	53	40.5331	1411.03		40.5331	1411.03
40.53	58	40.5431	1477.56		40.5431	1477.56
40.54	64	40.5531	1479.22		40.5531	1479.22
40.55	59	40.5631	1405.26		40.5631	1405.26
40.56	67	40.5731	1293.38		40.5731	1293.38
40.57	58	40.5831	1248.66		40.5831	1248.66
40.58	53	40.5931	1361.28		40.5931	1361.28
40.59	57	40.6031	1547.42		40.6031	1547.42
40.6	58	40.6131	1633.35		40.6131	1633.35
40.61	69	40.6231	1528.09		40.6231	1528.09
40.62	61	40.6331	1373.27		40.6331	1373.27
40.63	65	40.6431	1344.35		40.6431	1344.35
40.64	51	40.6531	1466.5		40.6531	1466.5
40.65	55	40.6631	1613.1		40.6631	1613.1
40.66	59	40.6731	1671.09		40.6731	1671.09
40.67	48	40.6831	1647.6		40.6831	1647.6
40.68	65	40.6931	1593.73		40.6931	1593.73
40.69	53	40.7031	1542.33		40.7031	1542.33
40.7	62	40.7131	1489.91		40.7131	1489.91
40.71	69	40.7231	1430.42		40.7231	1430.42
40.72	67	40.7331	1380.78		40.7331	1380.78
40.73	56	40.7431	1374.78		40.7431	1374.78
40.74	66	40.7531	1431.89		40.7531	1431.89
40.75	53	40.7631	1511.45		40.7631	1511.45
40.76	71	40.7731	1558.09		40.7731	1558.09
40.77	81	40.7831	1552.78		40.7831	1552.78
40.78	73	40.7931	1528.09		40.7931	1528.09
40.79	78	40.8031	1516.49		40.8031	1516.49
40.8	79	40.8131	1513.82		40.8131	1513.82
40.81	64	40.8231	1496.57		40.8231	1496.57
40.82	66	40.8331	1457.19		40.8331	1457.19
40.83	69	40.8431	1434.24		40.8431	1434.24
40.84	67	40.8531	1471.86		40.8531	1471.86
40.85	80	40.8631	1551.66		40.8631	1551.66
40.86	74	40.8731	1590.65		40.8731	1590.65
40.87	68	40.8831	1522.84		40.8831	1522.84
40.88	81	40.8931	1404.05		40.8931	1404.05
40.89	89	40.9031	1335.54		40.9031	1335.54
40.9	84	40.9131	1368.89		40.9131	1368.89
40.91	78	40.9231	1455.16		40.9231	1455.16
40.92	73	40.9331	1535.82		40.9331	1535.82
40.93	91	40.9431	1589.48		40.9431	1589.48
40.94	110	40.9531	1622.58		40.9531	1622.58
40.95	92	40.9631	1638.69		40.9631	1638.69
40.96	93	40.9731	1626.26		40.9731	1626.26
40.97	107	40.9831	1570.48		40.9831	1570.48
40.98	115	40.9931	1491.68		40.9931	1491.68
40.99	119	41.0031	1461.22		41.0031	1461.22
41	108	41.0131	1542.38		41.0131	1542.38
41.01	126	41.0231	1685.89		41.0231	1685.89
41.02	145	41.0331	1781.55		41.0331	1781.55
41.03	133	41.0431	1766.07		41.0431	1766.07
41.04	147	41.0531	1715.05		41.0531	1715.05
41.05	140	41.0631	1725.91		41.0631	1725.91
41.06	141	41.0731	1806.4		41.0731	1806.4
41.07	145	41.0831	1869.67		41.0831	1869.67
41.08	185	41.0931	1841.14		41.0931	1841.14
41.09	172	41.1031	1751.36		41.1031	1751.36
41.1	173	41.1131	1671.21		41.1131	1671.21
41.11	196	41.1231	1643.32		41.1231	1643.32
41.12	188	41.1331	1651.72		41.1331	1651.72
41.13	211	41.1431	1673.52		41.1431	1673.52
41.14	218	41.1531	1691.61		41.1531	1691.61
41.15	241	41.1631	1693.28		41.1631	1693.28
41.16	216	41.1731	1670.39		41.1731	1670.39
41.17	216	41.1831	1634.09		41.1831	1634.09
41.18	203	41.1931	1600.61		41.1931	1600.61
41.19	218	41.2031	1581.09		41.2031	1581.09
41.2	224	41.2131	1579.07		41.2131	1579.07
41.21	240	41.2231	1596.6		41.2231	1596.6
41.22	211	41.2331	1627.52		41.2331	1627.52
41.23	219	41.2431	1661.06		41.2431	1661.06
41.24	210	41.2531	1685.51		41.2531	1685.51
41.25	211	41.2631	1686.3		41.2631	1686.3
41.26	192	41.2731	1649.62		41.2731	1649.62
41.27	186	41.2831	1595.25		41.2831	1595.25
41.28	186	41.2931	1579.3		41.2931	1579.3
41.29	167	41.3031	1644.51		41.3031	1644.51
41.3	173	41.3131	1736.44		41.3131	1736.44
41.31	177	41.3231	1762.65		41.3231	1762.65
41.32	166	41.3331	1690.94		41.3331	1690.94
41.33	152	41.3431	1617		41.3431	1617
41.34	147	41.3531	1645.08		41.3531	1645.08
41.35	149	41.3631	1760.35		41.3631	1760.35
41.36	138	41.3731	1854.51		41.3731	1854.51
41.37	136	41.3831	1843.55		41.3831	1843.55
41.38	129	41.3931	1761.92		41.3931	1761.92
41.39	129	41.4031	1676.45		41.4031	1676.45
41.4	125	41.4131	1633.26		41.4131	1633.26
41.41	109	41.4231	1646.97		41.4231	1646.97
41.42	112	41.4331	1724.88		41.4331	1724.88
41.43	102	41.4431	1828.79		41.4431	1828.79
41.44	108	41.4531	1894.65		41.4531	1894.65
41.45	102	41.4631	1885.38		41.4631	1885.38
41.46	104	41.4731	1847.86		41.4731	1847.86
41.47	96	41.4831	1843.28		41.4831	1843.28
41.48	80	41.4931	1885.43		41.4931	1885.43
41.49	107	41.5031	1935.8		41.5031	1935.8
41.5	86	41.5131	1957.36		41.5131	1957.36
41.51	88	41.5231	1940.79		41.5231	1940.79
41.52	110	41.5331	1888.03		41.5331	1888.03
41.53	82	41.5431	1807.5		41.5431	1807.5
41.54	88	41.5531	1721.58		41.5531	1721.58
41.55	82	41.5631	1654.41		41.5631	1654.41
41.56	75	41.5731	1629.04		41.5731	1629.04
41.57	84	41.5831	1667.65		41.5831	1667.65
41.58	83	41.5931	1777.73		41.5931	1777.73
41.59	95	41.6031	1900.09		41.6031	1900.09
41.6	81	41.6131	1957.63		41.6131	1957.63
41.61	97	41.6231	1930.78		41.6231	1930.78
41.62	97	41.6331	1889.55		41.6331	1889.55
41.63	114	41.6431	1902.47		41.6431	1902.47
41.64	107	41.6531	1945.07		41.6531	1945.07
41.65	105	41.6631	1938.86		41.6631	1938.86
41.66	99	41.6731	1842.33		41.6731	1842.33
41.67	113	41.6831	1732.56		41.6831	1732.56
41.68	119	41.6931	1707.36		41.6931	1707.36
41.69	111	41.7031	1789.52		41.7031	1789.52
41.7	121	41.7131	1917.25		41.7131	1917.25
41.71	128	41.7231	2029.81		41.7231	2029.81
41.72	121	41.7331	2104.42		41.7331	2104.42
41.73	138	41.7431	2134.03		41.7431	2134.03
41.74	157	41.7531	2116.07		41.7531	2116.07
41.75	156	41.7631	2057.8		41.7631	2057.8
41.76	155	41.7731	1969.76		41.7731	1969.76
41.77	159	41.7831	1894.18		41.7831	1894.18
41.78	164	41.7931	1899.35		41.7931	1899.35
41.79	178	41.8031	2025.59		41.8031	2025.59
41.8	199	41.8131	2179.36		41.8131	2179.36
41.81	214	41.8231	2229.78		41.8231	2229.78
41.82	221	41.8331	2145.8		41.8331	2145.8
41.83	230	41.8431	2055.23		41.8431	2055.23
41.84	253	41.8531	2085.01		41.8531	2085.01
41.85	273	41.8631	2205.64		41.8631	2205.64
41.86	287	41.8731	2294.69		41.8731	2294.69
41.87	316	41.8831	2271.09		41.8831	2271.09
41.88	315	41.8931	2191.41		41.8931	2191.41
41.89	358	41.9031	2138.01		41.9031	2138.01
41.9	335	41.9131	2133.87		41.9131	2133.87
41.91	366	41.9231	2133.49		41.9231	2133.49
41.92	450	41.9331	2095.7		41.9331	2095.7
41.93	452	41.9431	2035.76		41.9431	2035.76
41.94	475	41.9531	1992.82		41.9531	1992.82
41.95	490	41.9631	1989.86		41.9631	1989.86
41.96	528	41.9731	2012.83		41.9731	2012.83
41.97	541	41.9831	2042.85		41.9831	2042.85
41.98	574	41.9931	2065.59		41.9931	2065.59
41.99	635	42.0031	2070.49		42.0031	2070.49
42	640	42.0131	2051.99		42.0131	2051.99
42.01	677	42.0231	2027.56		42.0231	2027.56
42.02	671	42.0331	2021.37		42.0331	2021.37
42.03	650	42.0431	2043.06		42.0431	2043.06
42.04	628	42.0531	2078.64		42.0531	2078.64
42.05	652	42.0631	2112.16		42.0631	2112.16
42.06	643	42.0731	2129.86		42.0731	2129.86
42.07	634	42.0831	2119.26		42.0831	2119.26
42.08	614	42.0931	2071.22		42.0931	2071.22
42.09	624	42.1031	1987.43		42.1031	1987.43
42.1	594	42.1131	1872.6		42.1131	1872.6
42.11	573	42.1231	1755.12		42.1231	1755.12
42.12	553	42.1331	1691.29		42.1331	1691.29
42.13	524	42.1431	1725.92		42.1431	1725.92
42.14	513	42.1531	1810.34		42.1531	1810.34
42.15	469	42.1631	1855.41		42.1631	1855.41
42.16	434	42.1731	1816.46		42.1731	1816.46
42.17	407	42.1831	1752.79		42.1831	1752.79
42.18	393	42.1931	1734.44		42.1931	1734.44
42.19	371	42.2031	1760.21		42.2031	1760.21
42.2	323	42.2131	1767.74		42.2131	1767.74
42.21	307	42.2231	1712.12		42.2231	1712.12
42.22	281	42.2331	1643.49		42.2331	1643.49
42.23	268	42.2431	1640.25		42.2431	1640.25
42.24	260	42.2531	1723.58		42.2531	1723.58
42.25	225	42.2631	1819.34		42.2631	1819.34
42.26	199	42.2731	1851.05		42.2731	1851.05
42.27	194	42.2831	1816.14		42.2831	1816.14
42.28	208	42.2931	1757.96		42.2931	1757.96
42.29	195	42.3031	1709.06		42.3031	1709.06
42.3	184	42.3131	1662.88		42.3131	1662.88
42.31	174	42.3231	1605.14		42.3231	1605.14
42.32	144	42.3331	1539.78		42.3331	1539.78
42.33	123	42.3431	1492.76		42.3431	1492.76
42.34	123	42.3531	1486.76		42.3531	1486.76
42.35	125	42.3631	1510.85		42.3631	1510.85
42.36	102	42.3731	1539.17		42.3731	1539.17
42.37	119	42.3831	1552.76		42.3831	1552.76
42.38	108	42.3931	1549.19		42.3931	1549.19
42.39	133	42.4031	1528.98		42.4031	1528.98
42.4	88	42.4131	1501.79		42.4131	1501.79
42.41	101	42.4231	1485.31		42.4231	1485.31
42.42	91	42.4331	1490.13		42.4331	1490.13
42.43	87	42.4431	1489.79		42.4431	1489.79
42.44	94	42.4531	1446.73		42.4531	1446.73
42.45	91	42.4631	1362.96		42.4631	1362.96
42.46	75	42.4731	1307.94		42.4731	1307.94
42.47	74	42.4831	1349.59		42.4831	1349.59
42.48	79	42.4931	1463.44		42.4931	1463.44
42.49	64	42.5031	1566.29		42.5031	1566.29
42.5	51	42.5131	1594.3		42.5131	1594.3
42.51	66	42.5231	1554.42		42.5231	1554.42
42.52	70	42.5331	1469.33		42.5331	1469.33
42.53	61	42.5431	1372.24		42.5431	1372.24
42.54	55	42.5531	1309.4		42.5531	1309.4
42.55	55	42.5631	1318.2		42.5631	1318.2
42.56	56	42.5731	1363.52		42.5731	1363.52
42.57	51	42.5831	1377.27		42.5831	1377.27
42.58	59	42.5931	1327.76		42.5931	1327.76
42.59	59	42.6031	1272.66		42.6031	1272.66
42.6	60	42.6131	1279.01		42.6131	1279.01
42.61	70	42.6231	1337.23		42.6231	1337.23
42.62	61	42.6331	1369.08		42.6331	1369.08
42.63	52	42.6431	1314.79		42.6431	1314.79
42.64	51	42.6531	1222.39		42.6531	1222.39
42.65	52	42.6631	1174.02		42.6631	1174.02
42.66	53	42.6731	1203.79		42.6731	1203.79
42.67	53	42.6831	1262.12		42.6831	1262.12
42.68	58	42.6931	1294.74		42.6931	1294.74
42.69	51	42.7031	1291.32		42.7031	1291.32
42.7	48	42.7131	1270.1		42.7131	1270.1
42.71	56	42.7231	1244.71		42.7231	1244.71
42.72	57	42.7331	1210.61		42.7331	1210.61
42.73	49	42.7431	1159.7		42.7431	1159.7
42.74	45	42.7531	1102.4		42.7531	1102.4
42.75	55	42.7631	1072.47		42.7631	1072.47
42.76	34	42.7731	1098.82		42.7731	1098.82
42.77	51	42.7831	1161.51		42.7831	1161.51
42.78	48	42.7931	1217.81		42.7931	1217.81
42.79	54	42.8031	1238.57		42.8031	1238.57
42.8	49	42.8131	1228.95		42.8131	1228.95
42.81	42	42.8231	1199.61		42.8231	1199.61
42.82	45	42.8331	1165.5		42.8331	1165.5
42.83	46	42.8431	1145.47		42.8431	1145.47
42.84	54	42.8531	1154.07		42.8531	1154.07
42.85	44	42.8631	1182.18		42.8631	1182.18
42.86	47	42.8731	1212.9		42.8731	1212.9
42.87	45	42.8831	1225.55		42.8831	1225.55
42.88	45	42.8931	1192.86		42.8931	1192.86
42.89	47	42.9031	1092.74		42.9031	1092.74
42.9	44	42.9131	974.705		42.9131	974.705
42.91	45	42.9231	935.899		42.9231	935.899
42.92	48	42.9331	1034.75		42.9331	1034.75
42.93	44	42.9431	1184.64		42.9431	1184.64
42.94	45	42.9531	1267.79		42.9531	1267.79
42.95	43	42.9631	1244.93		42.9631	1244.93
42.96	38	42.9731	1178		42.9731	1178
42.97	45	42.9831	1129.08		42.9831	1129.08
42.98	45	42.9931	1108.08		42.9931	1108.08
42.99	51	43.0031	1100.02		43.0031	1100.02
43	48	43.0131	1092.63		43.0131	1092.63
43.01	45	43.0231	1081.05		43.0231	1081.05
43.02	53	43.0331	1062.15		43.0331	1062.15
43.03	51	43.0431	1044.89		43.0431	1044.89
43.04	41	43.0531	1049.51		43.0531	1049.51
43.05	39	43.0631	1088.84		43.0631	1088.84
43.06	44	43.0731	1133.05		43.0731	1133.05
43.07	44	43.0831	1138.18		43.0831	1138.18
43.08	39	43.0931	1088.2		43.0931	1088.2
43.09	44	43.1031	1018.04		43.1031	1018.04
43.1	48	43.1131	966.182		43.1131	966.182
43.11	40	43.1231	947.667		43.1231	947.667
43.12	38	43.1331	961.609		43.1331	961.609
43.13	45	43.1431	1000.66		43.1431	1000.66
43.14	45	43.1531	1034.36		43.1531	1034.36
43.15	48	43.1631	1027.83		43.1631	1027.83
43.16	40	43.1731	988.109		43.1731	988.109
43.17	36	43.1831	977.366		43.1831	977.366
43.18	38	43.1931	1048.67		43.1931	1048.67
43.19	57	43.2031	1149.65		43.2031	1149.65
43.2	33	43.2131	1176.41		43.2131	1176.41
43.21	36	43.2231	1075.35		43.2231	1075.35
43.22	38	43.2331	925.774		43.2331	925.774
43.23	39	43.2431	825.389		43.2431	825.389
43.24	52	43.2531	804.201		43.2531	804.201
43.25	37	43.2631	827.365		43.2631	827.365
43.26	43	43.2731	862.017		43.2731	862.017
43.27	43	43.2831	900.855		43.2831	900.855
43.28	41	43.2931	945.37		43.2931	945.37
43.29	42	43.3031	991.101		43.3031	991.101
43.3	46	43.3131	1022.46		43.3131	1022.46
43.31	46	43.3231	1023.75		43.3231	1023.75
43.32	47	43.3331	993.739		43.3331	993.739
43.33	48	43.3431	941.26		43.3431	941.26
43.34	47	43.3531	876.796		43.3531	876.796
43.35	41	43.3631	816.458		43.3631	816.458
43.36	45	43.3731	777.381		43.3731	777.381
43.37	45	43.3831	762.89		43.3831	762.89
43.38	39	43.3931	757.703		43.3931	757.703
43.39	40	43.4031	748.129		43.4031	748.129
43.4	49	43.4131	744.912		43.4131	744.912
43.41	42	43.4231	771.015		43.4231	771.015
43.42	37	43.4331	835.556		43.4331	835.556
43.43	45	43.4431	910.158		43.4431	910.158
43.44	47	43.4531	961.4		43.4531	961.4
43.45	41	43.4631	982.462		43.4631	982.462
43.46	38	43.4731	992.58		43.4731	992.58
43.47	37	43.4831	1006.58		43.4831	1006.58
43.48	35	43.4931	1007.83		43.4931	1007.83
43.49	37	43.5031	968.823		43.5031	968.823
43.5	39	43.5131	892.902		43.5131	892.902
43.51	34	43.5231	842.415		43.5231	842.415
43.52	36	43.5331	879.026		43.5331	879.026
43.53	38	43.5431	966.701		43.5431	966.701
43.54	40	43.5531	999.889		43.5531	999.889
43.55	40	43.5631	908.471		43.5631	908.471
43.56	35	43.5731	768.355		43.5731	768.355
43.57	34	43.5831	689.959		43.5831	689.959
43.58	40	43.5931	712.913		43.5931	712.913
43.59	38	43.6031	779.323		43.6031	779.323
43.6	35	43.6131	828.777		43.6131	828.777
43.61	39	43.6231	840.639		43.6231	840.639
43.62	46	43.6331	814.676		43.6331	814.676
43.63	31	43.6431	764.877		43.6431	764.877
43.64	36	43.6531	744.002		43.6531	744.002
43.65	31	43.6631	807.914		43.6631	807.914
43.66	36	43.6731	931.248		43.6731	931.248
43.67	34	43.6831	1007.31		43.6831	1007.31
43.68	42	43.6931	952.605		43.6931	952.605
43.69	44	43.7031	840.442		43.7031	840.442
43.7	31	43.7131	800.534		43.7131	800.534
43.71	41	43.7231	885.061		43.7231	885.061
43.72	36	43.7331	994.39		43.7331	994.39
43.73	41	43.7431	1019.73		43.7431	1019.73
43.74	43	43.7531	968.347		43.7531	968.347
43.75	39	43.7631	931.988		43.7631	931.988
43.76	33	43.7731	975.089		43.7731	975.089
43.77	41	43.7831	1043.62		43.7831	1043.62
43.78	36	43.7931	1054.78		43.7931	1054.78
43.79	33	43.8031	986.309		43.8031	986.309
43.8	38	43.8131	901.143		43.8131	901.143
43.81	36	43.8231	861.243		43.8231	861.243
43.82	40	43.8331	862.534		43.8331	862.534
43.83	42	43.8431	866.318		43.8431	866.318
43.84	39	43.8531	845.961		43.8531	845.961
43.85	43	43.8631	809.812		43.8631	809.812
43.86	42	43.8731	772.528		43.8731	772.528
43.87	37	43.8831	753.041		43.8831	753.041
43.88	37	43.8931	774.653		43.8931	774.653
43.89	39	43.9031	850.201		43.9031	850.201
43.9	40	43.9131	928.299		43.9131	928.299
43.91	37	43.9231	934.04		43.9231	934.04
43.92	37	43.9331	846.968		43.9331	846.968
43.93	31	43.9431	755.725		43.9431	755.725
43.94	33	43.9531	754.922		43.9531	754.922
43.95	35	43.9631	839.06		43.9631	839.06
43.96	30	43.9731	928.16		43.9731	928.16
43.97	37	43.9831	956.494		43.9831	956.494
43.98	39	43.9931	925.019		43.9931	925.019
43.99	38	44.0031	852.306		44.0031	852.306
44	45	44.0131	770.394		44.0131	770.394
44.01	40	44.0231	730.724		44.0231	730.724
44.02	45	44.0331	777.283		44.0331	777.283
44.03	36	44.0431	871.921		44.0431	871.921
44.04	43	44.0531	932.427		44.0531	932.427
44.05	43	44.0631	912.357		44.0631	912.357
44.06	36	44.0731	870.11		44.0731	870.11
44.07	49	44.0831	879.512		44.0831	879.512
44.08	34	44.0931	928.186		44.0931	928.186
44.09	41	44.1031	913.55		44.1031	913.55
44.1	38	44.1131	758.759		44.1131	758.759
44.11	40	44.1231	572.328		44.1231	572.328
44.12	31	44.1331	532.745		44.1331	532.745
44.13	29	44.1431	701.202		44.1431	701.202
44.14	33	44.1531	898.233		44.1531	898.233
44.15	37	44.1631	929.201		44.1631	929.201
44.16	44	44.1731	810.142		44.1731	810.142
44.17	42	44.1831	717.373		44.1831	717.373
44.18	39	44.1931	779.472		44.1931	779.472
44.19	42	44.2031	904.118		44.2031	904.118
44.2	50	44.2131	942.166		44.2131	942.166
44.21	41	44.2231	854.645		44.2231	854.645
44.22	41	44.2331	764.923		44.2331	764.923
44.23	37	44.2431	792.047		44.2431	792.047
44.24	40	44.2531	891.547		44.2531	891.547
44.25	45	44.2631	929.156		44.2631	929.156
44.26	39	44.2731	830.117		44.2731	830.117
44.27	43	44.2831	699.131		44.2831	699.131
44.28	44	44.2931	669.432		44.2931	669.432
44.29	40	44.3031	753.83		44.3031	753.83
44.3	40	44.3131	836.314		44.3131	836.314
44.31	42	44.3231	817.803		44.3231	817.803
44.32	40	44.3331	746.717		44.3331	746.717
44.33	41	44.3431	728.797		44.3431	728.797
44.34	44	44.3531	810.2		44.3531	810.2
44.35	44	44.3631	911.797		44.3631	911.797
44.36	44	44.3731	944.026		44.3731	944.026
44.37	40	44.3831	898.67		44.3831	898.67
44.38	47	44.3931	830.795		44.3931	830.795
44.39	38	44.4031	786.77		44.4031	786.77
44.4	44	44.4131	767.586		44.4131	767.586
44.41	45	44.4231	761.9		44.4231	761.9
44.42	45	44.4331	762.891		44.4331	762.891
44.43	44	44.4431	770.554		44.4431	770.554
44.44	44	44.4531	784.897		44.4531	784.897
44.45	50	44.4631	800.586		44.4631	800.586
44.46	41	44.4731	809.287		44.4731	809.287
44.47	32	44.4831	806.764		44.4831	806.764
44.48	41	44.4931	801.357		44.4931	801.357
44.49	40	44.5031	803.438		44.5031	803.438
44.5	38	44.5131	813.737		44.5131	813.737
44.51	35	44.5231	822.445		44.5231	822.445
44.52	35	44.5331	820.874		44.5331	820.874
44.53	38	44.5431	811.153		44.5431	811.153
44.54	43	44.5531	799.746		44.5531	799.746
44.55	35	44.5631	793.176		44.5631	793.176
44.56	37	44.5731	798.078		44.5731	798.078
44.57	34	44.5831	819.984		44.5831	819.984
44.58	45	44.5931	846.83		44.5931	846.83
44.59	42	44.6031	852.561		44.6031	852.561
44.6	33	44.6131	819.421		44.6131	819.421
44.61	27	44.6231	768.662		44.6231	768.662
44.62	40	44.6331	732.258		44.6331	732.258
44.63	42	44.6431	729.12		44.6431	729.12
44.64	43	44.6531	758.016		44.6531	758.016
44.65	33	44.6631	813.441		44.6631	813.441
44.66	35	44.6731	864.352		44.6731	864.352
44.67	31	44.6831	865.029		44.6831	865.029
44.68	25	44.6931	796.396		44.6931	796.396
44.69	36	44.7031	723.064		44.7031	723.064
44.7	39	44.7131	723.479		44.7131	723.479
44.71	38	44.7231	806.715		44.7231	806.715
44.72	35	44.7331	904.29		44.7331	904.29
44.73	33	44.7431	952.828		44.7431	952.828
44.74	36	44.7531	950.52		44.7531	950.52
44.75	41	44.7631	920.791		44.7631	920.791
44.76	45	44.7731	880.786		44.7731	880.786
44.77	39	44.7831	833.657		44.7831	833.657
44.78	34	44.7931	781.182		44.7931	781.182
44.79	40	44.8031	733.077		44.8031	733.077
44.8	41	44.8131	705.515		44.8131	705.515
44.81	31	44.8231	709.894		44.8231	709.894
44.82	35	44.8331	734.765		44.8331	734.765
44.83	38	44.8431	762.209		44.8431	762.209
44.84	43	44.8531	780.81		44.8531	780.81
44.85	42	44.8631	789.409		44.8631	789.409
44.86	36	44.8731	788.345		44.8731	788.345
44.87	44	44.8831	784.073		44.8831	784.073
44.88	43	44.8931	786.653		44.8931	786.653
44.89	39	44.9031	799.562		44.9031	799.562
44.9	36	44.9131	805.088		44.9131	805.088
44.91	42	44.9231	782.105		44.9231	782.105
44.92	29	44.9331	733.699		44.9331	733.699
44.93	45	44.9431	690.633		44.9431	690.633
44.94	32	44.9531	681.557		44.9531	681.557
44.95	32	44.9631	710.211		44.9631	710.211
44.96	30	44.9731	769.814		44.9731	769.814
[truncated: 5,004 more rows]

## Sheet: Figure 2
	Fig.2a				Fig.2b				Fig.2c				Fig.2d				Fig.2g				Fig.2g
MnO2-D		MnO2-D		MnO2-P		MnO2-D		MnO2-P		MnO2-D		MnO2-P		MnO2-D		MnO2-P		MnO2-D		MnO2-P		MnO2-D		MnO2-P
EXAFS		XANES		XANES		XPS		XPS		O2-TPD		O2-TPD		O-XPS		O-XPS		NH3-TPD		NH3-TPD		CO2-TPD		CO2-TPD
0.04688	6342.82	0.0062	6342.82	0.00813	648.1	-21077.9	648.05	20520.2	49.8	0.20662	49.8	0.09742	543.7	9661.02	543.7	70091.4	49.9967	0	50.0812	0	50.2488	0	51.4257	0
0.05098	6346.76	0.00592	6346.76	0.00781	648	-21064	648	20579.5	55.0493	0.24553	55.4283	0.12123	543.6	9642.15	543.65	70076.1	50.005	-1.88202e-05	50.0755	2.4274e-05	50.2176	-5.21541e-07	51.4149	1.17868e-05
0.06081	6350.71	0.00561	6350.71	0.0073	647.9	-20860.9	647.95	20578.7	60.2987	0.29045	61.0565	0.1496	543.5	9623.2	543.6	70060.9	50.0107	-3.58671e-05	50.0655	4.27067e-05	50.169	-2.83122e-06	51.4049	2.51383e-05
0.07215	6354.64	0.00515	6354.64	0.0069	647.8	-20935.9	647.9	20809.8	65.548	0.34184	66.6848	0.18306	543.4	9603.78	543.55	70045.7	50.019	-5.55962e-05	50.0677	4.79072e-05	50.1328	0	51.3978	2.81781e-05
0.08201	6358.73	0.00483	6358.73	0.00648	647.7	-21138.3	647.85	20554.6	70.7973	0.40007	72.313	0.22213	543.3	9583.88	543.5	70030.4	50.0347	-5.40763e-05	50.0677	4.20511e-05	50.0956	3.45707e-06	51.4071	3.85791e-05
0.08862	6362.74	0.00449	6362.74	0.00606	647.6	-20914.3	647.8	20386.1	76.0466	0.4654	77.9413	0.26726	543.2	9564.23	543.45	70015.1	50.0472	-5.126e-05	50.0551	4.16189e-05	50.0644	-2.83122e-06	51.4225	3.25143e-05
0.09103	6366.65	0.00429	6366.65	0.00569	647.5	-20912.4	647.75	20819.7	81.296	0.53793	83.5696	0.31886	543.1	9544.55	543.4	69999.7	50.077	-3.93391e-05	50.0673	5.28842e-05	50.0379	-3.69549e-06	51.416	4.11868e-05
0.08889	6370.53	0.0039	6370.53	0.00528	647.4	-20614.2	647.7	21053.9	86.5453	0.61757	89.1978	0.37723	543	9525.25	543.35	69984.3	50.1145	-4.04269e-05	50.0956	5.9396e-05	50.039	-6.07967e-06	51.4353	3.96669e-05
0.08248	6374.64	0.0037	6374.64	0.00492	647.3	-20602.8	647.65	21009.7	91.7946	0.70401	94.8261	0.44255	542.9	9505.74	543.3	69968.8	50.1568	-4.10676e-05	50.1303	7.39098e-05	50.0437	8.64267e-07	51.4586	7.04378e-05
0.0728	6378.71	0.00338	6378.71	0.00452	647.2	-20610.4	647.6	20934	97.0439	0.79675	100.454	0.51484	542.8	9485.97	543.25	69953.2	50.2083	-4.02033e-05	50.1833	6.76215e-05	50.077	-5.64754e-06	51.5116	6.80536e-05
0.06195	6382.68	0.0031	6382.68	0.00414	647.1	-20387.3	647.55	21010.7	102.293	0.89504	106.083	0.59393	542.7	9466.55	543.2	69937.8	50.2799	-3.08901e-05	50.2631	5.37485e-05	50.1067	-4.33624e-06	51.5635	7.21812e-05
0.05371	6386.56	0.0028	6386.56	0.00383	647	-20609.9	647.5	20922.6	107.543	0.9979	111.711	0.67948	542.6	9446.94	543.15	69922.5	50.3723	-4.44055e-06	50.3504	4.83394e-05	50.1722	-6.72042e-06	51.6225	7.89016e-05
0.05305	6390.56	0.0026	6390.56	0.00344	646.9	-20536.6	647.45	20871.3	112.792	1.10418	117.339	0.77092	542.5	9426.82	543.1	69907.1	50.4775	-3.27826e-07	50.4635	6.22123e-05	50.2567	-2.79695e-05	51.7088	7.00057e-05
0.06159	6394.65	0.00221	6394.65	0.00298	646.8	-20370.4	647.4	21057.4	118.041	1.21256	122.967	0.86746	542.4	9407.32	543.05	69891.8	50.6149	-4.66406e-06	50.6117	6.91414e-05	50.3819	-3.27379e-05	51.8291	5.85169e-05
0.07567	6398.66	0.00195	6398.66	0.00264	646.7	-20601	647.35	20988.3	123.291	1.32162	128.596	0.96809	542.3	9388.38	543	69876.5	50.7574	-9.0003e-06	50.7714	7.21812e-05	50.5197	-4.14103e-05	51.9579	5.05e-05
0.09083	6402.54	0.0016	6402.54	0.00226	646.6	-20636.2	647.3	20742.9	128.54	1.42987	134.224	1.0716	542.2	9368.72	542.95	69861.2	50.9314	-3.7998e-06	50.9611	6.9797e-05	50.6962	-5.18113e-05	52.1079	7.3269e-05
0.10397	6406.58	0.00151	6406.58	0.00197	646.5	-20394.6	647.25	20887.7	133.789	1.53587	139.852	1.17661	542.1	9349	542.9	69845.8	51.1186	7.59959e-07	51.183	6.61165e-05	50.9017	-6.11246e-05	52.2862	7.45654e-05
0.11311	6410.68	0.0011	6410.68	0.00156	646.4	-19903.4	647.2	21311.6	139.039	1.63824	145.48	1.28158	542	9329.96	542.85	69830.5	51.3351	1.1161e-05	51.4397	8.32379e-05	51.1318	-6.9797e-05	52.4852	8.06302e-05
0.11698	6414.71	0.000837558	6414.71	0.0012	646.3	-19552.6	647.15	21256.8	144.288	1.73579	151.109	1.38488	541.9	9310.45	542.8	69815.2	51.5757	1.59293e-05	51.7246	8.93027e-05	51.4099	-7.41333e-05	52.7121	8.32379e-05
0.11501	6418.53	0.000657609	6418.53	0.000878335	646.2	-19437.1	647.1	21289	149.537	1.82752	156.737	1.48482	541.8	9291	542.75	69799.9	51.8527	2.54661e-05	52.0217	7.69496e-05	51.7321	-6.45965e-05	52.9652	9.38475e-05
0.10747	6422.43	0.000479861	6422.43	0.000605798	646.1	-19419.2	647.05	21393.9	154.786	1.91271	162.365	1.57971	541.7	9271.9	542.7	69784.6	52.1595	3.65227e-05	52.3413	8.19266e-05	52.0453	-6.65486e-05	53.2412	8.51899e-05
0.09592	6426.61	0.0002691	6426.61	0.000312442	646	-19802.7	647	21284.1	160.036	1.99093	167.993	1.66794	541.6	9252.39	542.65	69769.3	52.4601	5.64605e-05	52.7043	7.43419e-05	52.3789	-5.89639e-05	53.5257	8.88705e-05
0.08435	6430.74	-9.01606e-05	6430.74	2.905e-05	645.9	-19611.7	646.95	21352.7	165.285	2.06208	173.622	1.74802	541.5	9233.35	542.6	69754	52.8149	7.27177e-05	53.1001	7.08848e-05	52.7465	-5.26756e-05	53.8558	9.57996e-05
0.08038	6434.66	-9.45733e-05	6434.66	-0.000294252	645.8	-19179	646.9	21500.9	170.534	2.12636	179.25	1.81863	541.4	9214.5	542.55	69738.6	53.1828	8.31187e-05	53.5222	6.15567e-05	53.1596	-5.61476e-05	54.2015	0.00010708
0.09191	6438.59	-0.00058166	6438.59	-0.000595303	645.7	-18789.7	646.85	21792.6	175.784	2.18427	184.878	1.87868	541.3	9195.81	542.5	69723.3	53.5741	7.68304e-05	53.9764	7.93338e-05	53.6052	-4.63873e-05	54.5802	0.000104263
0.11864	6442.59	-0.000769826	6442.59	-0.000820022	645.6	-18334.7	646.8	21661.2	181.033	2.23655	190.507	1.92736	541.2	9177.18	542.45	69708.1	53.9871	7.79182e-05	54.446	9.16868e-05	54.058	-3.6642e-05	54.9747	0.000120953
0.15463	6446.68	-0.000855118	6446.68	-0.00114	645.5	-17965.2	646.75	21554.6	186.282	2.28412	196.135	1.96415	541.1	9158.46	542.4	69692.8	54.4256	7.24941e-05	54.9217	0.000101656	54.5147	-1.5825e-05	55.3895	0.00012593
0.19478	6450.66	-0.0011	6450.66	-0.00135	645.4	-17955.1	646.7	21661.8	191.532	2.32804	201.763	1.98881	541	9139.54	542.35	69677.6	54.8931	8.24779e-05	55.4536	8.77827e-05	54.9715	1.5378e-05	55.837	0.000137195
0.2356	6454.55	-0.00114	6454.55	-0.00153	645.3	-18049.1	646.65	21811.5	196.781	2.36942	207.391	2.00144	540.9	9120.33	542.3	69662.4	55.386	9.24468e-05	55.9963	7.54297e-05	55.4533	4.39882e-05	56.3095	0.000154972
0.27462	6458.54	-0.00131	6458.54	-0.00173	645.2	-17528.1	646.6	21941.8	202.03	2.40936	213.02	2.00242	540.8	9101.52	542.25	69647.3	55.8857	0.000119314	56.536	6.67572e-05	55.9476	5.61327e-05	56.8099	0.000173181
0.31003	6462.63	-0.00142	6462.63	-0.00183	645.1	-17291.3	646.55	22079.5	207.28	2.44886	218.648	1.99238	540.7	9082.77	542.2	69632.1	56.4251	0.000136435	57.1245	9.2119e-05	56.4659	6.26296e-05	57.3267	0.000187486
0.34064	6466.63	-0.0015	6466.63	-0.00202	645	-17048.2	646.5	22207.7	212.529	2.4888	224.276	1.9722	540.6	9064.05	542.15	69616.8	56.9652	0.000160933	57.7212	0.000100568	57.0042	8.36551e-05	57.8665	0.000218049
0.36593	6470.56	-0.00147	6470.56	-0.00201	644.9	-16630	646.45	22370.3	217.778	2.52988	229.904	1.94292	540.5	9045	542.1	69601.6	57.525	0.000181958	58.3451	0.000117689	57.5583	0.000120714	58.4127	0.000238419
0.38612	6474.51	-0.00158	6474.51	-0.00215	644.8	-16051.5	646.4	22275.8	223.028	2.57256	235.533	1.9057	540.4	9026.34	542.05	69586.3	58.131	0.000222057	58.9855	0.000140235	58.1249	0.000156701	59.0026	0.000255972
0.40229	6478.53	-0.00153	6478.53	-0.00216	644.7	-15857	646.35	22182.6	228.277	2.61709	241.161	1.8618	540.3	9007.62	542	69571.1	58.732	0.000246331	59.638	0.000165597	58.7113	0.000180542	59.5875	0.000282854
0.4163	6482.59	-0.00145	6482.59	-0.00216	644.6	-15507.9	646.3	22613.8	233.526	2.66347	246.789	1.81245	540.2	8988.98	541.95	69555.9	59.3545	0.000289023	60.2995	0.000188351	59.3047	0.000211746	60.215	0.00031884
0.43072	6486.6	-0.00139	6486.6	-0.002	644.5	-14710.3	646.25	22962.7	238.776	2.71151	252.417	1.7589	540.1	8970.67	541.9	69540.6	59.9777	0.000312433	60.9634	0.000216097	59.9175	0.000237972	60.8392	0.000353947
0.44833	6490.41	-0.00125	6490.41	-0.00193	644.4	-14119.6	646.2	22728	244.025	2.76078	258.046	1.70229	540	8952.02	541.85	69525.4	60.6506	0.000348195	61.6485	0.000245571	60.5407	0.000271797	61.4893	0.000395775
0.47155	6494.47	-0.00108	6494.47	-0.0017	644.3	-13401.1	646.15	22812.3	249.274	2.8107	263.674	1.64365	539.9	8933.73	541.8	69510.2	61.3199	0.000390038	62.3498	0.000269204	61.1918	0.000308201	62.1522	0.000429586
0.50176	6498.55	-0.000876757	6498.55	-0.00128	644.2	-12924.8	646.1	22911.2	254.524	2.86055	269.302	1.58388	539.8	8915.66	541.75	69495.1	61.9979	0.000421673	63.0682	0.000296295	61.8533	0.000348091	62.8316	0.000467092
0.5389	6502.46	-0.000355501	6502.46	-0.000763341	644.1	-12240.5	646.05	23010.5	259.773	2.90953	274.93	1.52375	539.7	8897.31	541.7	69479.9	62.6941	0.000447899	63.7676	0.000306472	62.5388	0.000379726	63.5249	0.000504583
0.58147	6506.45	0.000289723	6506.45	-0.000150533	644	-11739.5	646	23109.4	265.022	2.95674	280.559	1.46382	539.6	8878.89	541.65	69464.8	63.3885	0.000486046	64.4931	0.000333145	63.2246	0.000418097	64.2257	0.000555083
0.62692	6510.43	0.00119	6510.43	0.000848061	643.9	-11270	645.95	23409	270.272	3.00131	286.187	1.40455	539.5	8860.73	541.6	69449.6	64.1115	0.00054045	65.2197	0.000377133	63.9444	0.000459492	64.9395	0.000614911
0.67213	6514.43	0.00221	6514.43	0.00223	643.8	-10169.7	645.9	23375	275.521	3.04235	291.815	1.34623	539.4	8842.9	541.55	69434.5	64.8457	0.000583589	65.9721	0.000440866	64.6642	0.000502184	65.6736	0.00067538
0.71383	6518.5	0.00366	6518.5	0.00376	643.7	-8873.8	645.85	23673.4	280.77	3.07901	297.443	1.28901	539.3	8824.83	541.5	69419.3	65.5702	0.000619784	66.7109	0.00050436	65.4026	0.00055334	66.4178	0.000734121
0.74894	6519.55	0.0041	6519.55	0.00435	643.6	-8100.6	645.8	23918.7	286.02	3.11051	303.072	1.23297	539.2	8806.86	541.45	69404.1	66.324	0.00067158	67.4554	0.00057134	66.121	0.000606656	67.177	0.000795022
0.77474	6520.53	0.00464	6520.53	0.00487	643.5	-6730.3	645.75	24060.2	291.269	3.13616	308.7	1.17809	539.1	8788.98	541.4	69389	67.0689	0.000724033	68.1942	0.000660211	66.8591	0.000669509	67.9297	0.000881508
0.78906	6521.48	0.00521	6521.48	0.00557	643.4	-5610.3	645.7	24449	296.518	3.15535	314.328	1.12429	539	8771.46	541.35	69373.8	67.8234	0.000793174	68.9438	0.000756651	67.6029	0.00072825	68.675	0.000953242
0.79031	6522.51	0.00565	6522.51	0.00619	643.3	-3972.9	645.65	24669.3	301.768	3.16757	319.957	1.07147	538.9	8754.06	541.3	69358.6	68.5855	0.000855163	69.7008	0.000838146	68.3489	0.00079155	69.4556	0.00105
0.77758	6523.43	0.00622	6523.43	0.00689	643.2	-3497.8	645.6	24826.9	307.017	3.17243	325.585	1.01951	538.8	8736.96	541.25	69343.5	69.3429	0.000943169	70.4479	0.000918135	69.1016	0.000856787	70.2299	0.00114
0.75063	6524.4	0.00702	6524.4	0.00762	643.1	-1765.4	645.55	24542.5	312.266	3.16964	331.213	0.96829	538.7	8720.69	541.2	69328.3	70.1193	0.00101	71.1988	0.00102	69.8465	0.000925273	71.0152	0.00123
0.70993	6525.38	0.00775	6525.38	0.00849	643	-518.2	645.5	24690	317.516	3.15903	336.841	0.91774	538.6	8703.89	541.15	69313.1	70.8871	0.00108	71.9419	0.00113	70.6104	0.000986606	71.8009	0.00131
0.65658	6526.03	0.00825	6526.03	0.0091	642.9	1150.7	645.45	24993	322.765	3.14051	342.47	0.86779	538.5	8687.86	541.1	69297.9	71.6631	0.00116	72.7026	0.00125	71.3642	0.00104	72.5916	0.00139
0.59232	6526.71	0.00885	6526.71	0.00979	642.8	1194.9	645.4	25100.2	328.014	3.1141	348.098	0.81842	538.4	8672.87	541.05	69282.7	72.433	0.00125	73.4506	0.00135	72.1295	0.00109	73.374	0.00149
0.5194	6527.41	0.00952	6527.41	0.01067	642.7	1395.9	645.35	25618.8	333.264	3.07991	353.726	0.76967	538.3	8657.65	541	69267.5	73.2076	0.00134	74.1923	0.00148	72.8919	0.00114	74.1952	0.00159
0.4405	6528.19	0.01029	6528.19	0.01154	642.6	2931.2	645.3	25937.4	338.513	3.03815	359.354	0.72159	538.2	8642.61	540.95	69252.3	73.9808	0.00145	74.9336	0.00159	73.6557	0.0012	74.973	0.00168
0.35868	6528.88	0.01104	6528.88	0.01243	642.5	3407.7	645.25	26123.6	343.762	2.98909	364.983	0.67428	538.1	8628.27	540.9	69237	74.7432	0.00154	75.6692	0.00171	74.4207	0.00127	75.7597	0.00176
0.27729	6529.52	0.01199	6529.52	0.01331	642.4	4342	645.2	26327.1	349.011	2.93306	370.611	0.62787	538	8614.52	540.85	69221.5	75.5235	0.00161	76.413	0.00181	75.1824	0.00134	76.5443	0.00185
0.20008	6530.28	0.01286	6530.28	0.01449	642.3	5576.9	645.15	26429.2	354.261	2.87048	376.239	0.58251	537.9	8601.39	540.8	69206.1	76.2874	0.00169	77.1478	0.00192	75.929	0.00139	77.3533	0.00193
0.1318	6530.95	0.01387	6530.95	0.0157	642.2	6966	645.1	27058.2	359.51	2.80181	381.867	0.53838	537.8	8588.59	540.75	69190.8	77.0573	0.00176	77.8759	0.00202	76.7086	0.00144	78.1372	0.00202
0.08094	6531.69	0.01511	6531.69	0.01709	642.1	7305.5	645.05	27268.2	364.759	2.72756	387.496	0.49564	537.7	8575.89	540.7	69175.6	77.8333	0.00184	78.6047	0.00212	77.4754	0.00147	78.929	0.00209
0.06439	6532.29	0.01642	6532.29	0.01827	642	7830.8	645	27208.9	370.009	2.64827	393.124	0.45448	537.6	8564.15	540.65	69160.4	78.5968	0.0019	79.3166	0.00223	78.2496	0.00152	79.7096	0.00217
0.0797	6533.15	0.01809	6533.15	0.02029	641.9	7875.2	644.95	27448.4	375.258	2.56453	398.752	0.41507	537.5	8552.42	540.6	69145	79.3606	0.00195	80.0307	0.00234	79.0117	0.00157	80.4903	0.00224
0.09848	6533.85	0.0197	6533.85	0.02223	641.8	7314.3	644.9	27762.7	380.507	2.47693	404.38	0.37755	537.4	8541.28	540.55	69129.6	80.1148	0.00202	80.7473	0.00245	79.7852	0.00162	81.2653	0.00231
0.10787	6534.49	0.02186	6534.49	0.02436	641.7	5938.1	644.85	28488.4	385.757	2.38611	410.009	0.34207	537.3	8530.97	540.5	69114.3	80.8504	0.0021	81.4636	0.00253	80.5612	0.00165	82.0441	0.00238
0.10451	6535.28	0.02452	6535.28	0.02768	641.6	3260.2	644.8	28957.1	391.006	2.29269	415.637	0.30875	537.2	8521.18	540.45	69099	81.5981	0.00215	82.1662	0.00263	81.3669	0.00166	82.8066	0.00245
0.08786	6535.96	0.02816	6535.96	0.03223	641.5	1486.6	644.75	29301	396.255	2.19732	421.265	0.27768	537.1	8512.48	540.4	69083.6	82.3416	0.00218	82.8549	0.00273	82.2761	0.00169	83.5729	0.00251
0.05867	6536.62	0.03279	6536.62	0.03696	641.4	-1076.5	644.7	29633.5	401.505	2.10062	426.893	0.24895	537	8504.47	540.35	69068.3	83.0994	0.00222	83.5468	0.00283	83.2135	0.00173	84.3289	0.00258
0.01849	6537.34	0.03968	6537.34	0.04486	641.3	-3705.3	644.65	29925.6	406.754	2.00323	432.522	0.22258	536.9	8497.03	540.3	69053	83.8271	0.00225	84.2319	0.00291	84.1804	0.00177	85.0799	0.00265
0.03094	6538.08	0.05021	6538.08	0.05908	641.2	-6272.4	644.6	30177	412.003	1.90576	438.15	0.19862	536.8	8490.73	540.25	69037.7	84.5433	0.0023	84.9123	0.003	85.1504	0.00181	85.8341	0.00272
0.08668	6538.74	0.06885	6538.74	0.07509	641.1	-7873	644.55	30993.3	417.253	1.80882	443.778	0.17708	536.7	8485.2	540.2	69022.4	85.2739	0.00234	85.5838	0.00307	86.1147	0.00183	86.5639	0.00276
0.14625	6539.48	0.10026	6539.48	0.11064	641	-9427.8	644.5	31606.8	422.502	1.71299	449.407	0.15793	536.6	8480.9	540.15	69007.2	85.983	0.00238	86.2614	0.00315	87.0453	0.00186	87.2959	0.00282
0.20677	6540.08	0.13966	6540.08	0.16187	640.9	-10743.5	644.45	31781.8	427.751	1.61881	455.035	0.14115	536.5	8477.81	540.1	68991.9	86.6985	0.0024	86.9515	0.00321	87.9892	0.00189	88.0175	0.00289
0.26539	6540.8	0.16025	6540.8	0.19689	640.8	-11768.6	644.4	32000.7	433.001	1.52682	460.663	0.12671	536.4	8476.12	540.05	68976.7	87.4069	0.00242	87.6008	0.00327	88.8905	0.00192	88.7463	0.00294
0.3194	6541.48	0.17365	6541.48	0.22841	640.7	-13463.2	644.35	32476.1	438.25	1.4375	466.291	0.11456	536.3	8476.24	540	68961.5	88.1077	0.00244	88.2648	0.00335	89.7811	0.00193	89.4614	0.00299
0.36635	6542.12	0.18946	6542.12	0.25216	640.6	-14791	644.3	33060.4	443.499	1.35133	471.92	0.10463	536.2	8478.81	539.95	68946.2	88.8136	0.00246	88.922	0.00343	90.6351	0.00194	90.1827	0.00304
0.4042	6542.84	0.19093	6542.84	0.25446	640.5	-16129.2	644.25	33519	448.749	1.26871	477.548	0.09686	536.1	8483.42	539.9	68931	89.4976	0.00247	89.5896	0.00348	91.4659	0.00194	90.8667	0.00309
0.43136	6543.56	0.18289	6543.56	0.2345	640.4	-17196.7	644.2	34132.8	453.998	1.19003	483.176	0.09118	536	8490.66	539.85	68915.8	90.2031	0.00249	90.2443	0.00354	92.2781	0.00195	91.5679	0.00314
0.44679	6544.16	0.18229	6544.16	0.2223	640.3	-18661.6	644.15	34853	459.247	1.11565	488.804	0.08753	535.9	8500.73	539.8	68900.5	90.8875	0.00248	90.8839	0.00361	93.0512	0.00194	92.253	0.00317
0.45006	6544.94	0.19199	6544.94	0.21758	640.2	-20389.7	644.1	35332.3	464.497	1.04586	494.433	0.08581	535.8	8514.66	539.75	68885.4	91.5411	0.00247	91.5447	0.00368	93.7979	0.00192	92.931	0.0032
0.44141	6545.62	0.2116	6545.62	0.22011	640.1	-22392.6	644.05	35924.7	469.746	0.98092	500.061	0.08596	535.7	8532.61	539.7	68870.2	92.2155	0.00247	92.1718	0.00375	94.521	0.00189	93.6222	0.00324
0.42178	6546.16	0.24246	6546.16	0.22946	640	-23825.3	644	36814.5	474.995	0.92104	505.689	0.08789	535.6	8556.21	539.65	68855.1	92.8777	0.00247	92.8025	0.00379	95.2311	0.00185	94.2973	0.00327
0.39284	6547.01	0.2874	6547.01	0.25921	639.9	-24922.8	643.95	37516.1	480.245	0.86638	511.317	0.0915	535.5	8586.51	539.6	68840	93.5488	0.00246	93.4471	0.00385	95.9166	0.00182	94.9541	0.0033
0.35717	6547.77	0.34716	6547.77	0.29656	639.8	-25903.6	643.9	38222.9	485.494	0.81707	516.946	0.09671	535.4	8624.63	539.55	68824.9	94.206	0.00245	94.0828	0.00391	96.5831	0.00179	95.6284	0.00333
0.31836	6548.47	0.41806	6548.47	0.35188	639.7	-26791.7	643.85	38861	490.743	0.77318	522.574	0.10339	535.3	8671.95	539.5	68809.9	94.8635	0.00244	94.7239	0.00395	97.2245	0.00175	96.2824	0.00335
0.28139	6549.07	0.49662	6549.07	0.40515	639.6	-27089.6	643.8	39519.1	495.993	0.73471	528.202	0.11144	535.2	8730.36	539.45	68795	95.5003	0.00244	95.3503	0.00399	97.8394	0.0017	96.9414	0.00338
0.25265	6549.85	0.57508	6549.85	0.49106	639.5	-27680.2	643.75	40348.2	501.242	0.70164	533.83	0.12073	535.1	8801.88	539.4	68780.1	96.1543	0.00243	95.9821	0.00405	98.4293	0.00164	97.5706	0.00339
0.23883	6550.53	0.64684	6550.53	0.57965	639.4	-28121.2	643.7	41273.8	506.491	0.67387	539.459	0.13112	535	8889.83	539.35	68765.2	96.8054	0.00243	96.6099	0.0041	99.0386	0.00157	98.2242	0.00341
0.24356	6551.24	0.70829	6551.24	0.64956	639.3	-28621	643.65	41542.7	511.741	0.65127	545.087	0.14244	534.9	8996.58	539.3	68750.3	97.4357	0.00244	97.2435	0.00416	99.6034	0.00152	98.8628	0.00344
0.26459	6551.98	0.76242	6551.98	0.73091	639.2	-28591	643.6	42298.9	516.99	0.63363	550.715	0.15454	534.8	9124.67	539.25	68735.5	98.0667	0.00244	97.8774	0.0042	100.163	0.00147	99.5028	0.00348
0.29567	6552.76	0.80825	6552.76	0.81556	639.1	-28738	643.55	43064.7	522.239	0.62072	556.343	0.16723	534.7	9279.15	539.2	68720.7	98.7032	0.00244	98.4934	0.00423	100.727	0.00142	100.142	0.00352
0.33048	6553.47	0.85141	6553.47	0.85686	639	-29087.4	643.5	43621.1	527.489	0.61223	561.972	0.1803	534.6	9463.52	539.15	68706	99.3389	0.00243	99.1102	0.00426	101.274	0.00136	100.771	0.00355
0.36434	6554.15	0.89097	6554.15	0.88628	638.9	-29213.8	643.45	44790.3	532.738	0.60782	567.6	0.19356	534.5	9681.43	539.1	68691.4	99.9581	0.00244	99.7394	0.00432	101.816	0.00132	101.396	0.0036
0.39424	6554.81	0.92764	6554.81	0.91481	638.8	-29181.7	643.4	45559.7	537.987	0.6071	573.228	0.20678	534.4	9936.23	539.05	68676.7	100.606	0.00245	100.376	0.00437	102.34	0.00127	102.028	0.00364
0.41844	6555.55	0.95938	6555.55	0.94771	638.7	-29378.7	643.35	45805	543.236	0.60963	578.857	0.21975	534.3	10231.4	539	68662.2	101.232	0.00245	100.999	0.00444	102.855	0.00123	102.658	0.00367
0.43606	6556.24	0.98973	6556.24	0.97929	638.6	-29174	643.3	46190.1	548.486	0.61495	584.485	0.23224	534.2	10570.3	538.95	68647.8	101.856	0.00246	101.633	0.0045	103.376	0.00119	103.287	0.00369
0.44689	6556.98	1.01752	6556.98	1.01257	638.5	-29234.2	643.25	46556.7	553.735	0.62256	590.113	0.24402	534.1	10954.2	538.9	68633.2	102.489	0.00246	102.262	0.00454	103.891	0.00115	103.908	0.00373
0.4512	6557.59	1.04196	6557.59	1.04078	638.4	-29393.1	643.2	46722.7	558.984	0.63193	595.741	0.25489	534	11382	538.85	68618.6	103.113	0.00246	102.893	0.00457	104.399	0.00111	104.536	0.00375
0.44954	6558.25	1.06106	6558.25	1.06721	638.3	-29430	643.15	47285	564.234	0.64254	601.37	0.26463	533.9	11849.8	538.8	68604.3	103.743	0.00247	103.54	0.00462	104.909	0.00106	105.156	0.00377
0.44268	6558.97	1.07629	6558.97	1.09022	638.2	-29626.6	643.1	47881.2	569.483	0.65383	606.998	0.27307	533.8	12349.7	538.75	68589.9	104.369	0.00248	104.167	0.00466	105.43	0.00102	105.775	0.00379
0.43144	6559.6	1.08547	6559.6	1.0976	638.1	-29616.9	643.05	48291.7	574.732	0.66528	612.626	0.28004	533.7	12868.5	538.7	68575.5	104.994	0.00249	104.803	0.00471	105.922	0.000981629	106.397	0.00381
0.41659	6560.32	1.0892	6560.32	1.10022	638	-29694.4	643	48838.4	579.982	0.67637	618.254	0.2854	533.6	13387.8	538.65	68561.2	105.62	0.0025	105.446	0.00477	106.426	0.000949979	107.001	0.00382
0.3988	6560.97	1.08789	6560.97	1.09871	637.9	-29965.5	642.95	49206.8	585.231	0.68658	623.883	0.28905	533.5	13887.5	538.6	68546.9	106.257	0.00251	106.076	0.00484	106.94	0.000926569	107.605	0.00384
0.37855	6561.69	1.08396	6561.69	1.09603	637.8	-29944.7	642.9	49307.2	590.48	0.69545	629.511	0.29091	533.4	14350.9	538.55	68532.7	106.864	0.0025	106.728	0.00488	107.444	0.000897095	108.226	0.00387
0.35617	6562.41	1.07797	6562.41	1.09336	637.7	-29845.3	642.85	49874	595.73	0.70256	635.139	0.29095	533.3	14770.6	538.5	68518.5	107.49	0.00251	107.361	0.00494	107.967	0.000874549	108.852	0.0039
0.33182	6563.06	1.07056	6563.06	1.09061	637.6	-29699.8	642.8	50381.2	600.979	0.70753	640.767	0.28915	533.2	15148.9	538.45	68504.3	108.11	0.00251	107.993	0.00498	108.48	0.000830561	109.469	0.00392
0.30558	6563.76	1.05967	6563.76	1.08558	637.5	-29566.6	642.75	50655.4	606.228	0.71003	646.396	0.28554	533.1	15500.6	538.4	68490.2	108.731	0.00253	108.631	0.00502	109.007	0.000796095	110.076	0.00395
0.27749	6564.35	1.04952	6564.35	1.07923	637.4	-29615.1	642.7	51019.2	611.478	0.70981	652.024	0.2802	533	15846.5	538.35	68476.1	109.35	0.00254	109.267	0.00507	109.524	0.000763372	110.689	0.00397
0.24768	6565.19	1.03858	6565.19	1.06788	637.3	-30011.9	642.65	51734.2	616.727	0.70668	657.652	0.27323	532.9	16208.3	538.3	68462.1	109.985	0.00255	109.912	0.00513	110.068	0.000744939	111.311	0.004
0.21637	6565.94	1.02834	6565.94	1.05947	637.2	-30165.3	642.6	52320.7	621.976	0.7005	663.28	0.26474	532.8	16602.3	538.25	68448.1	110.602	0.00256	110.558	0.00518	110.594	0.000734106	111.924	0.00403
0.184	6566.59	1.02108	6566.59	1.0551	637.1	-30102.4	642.55	53354.4	627.226	0.69122	668.909	0.25489	532.7	17036.2	538.2	68434.1	111.215	0.00256	111.196	0.00523	111.155	0.00072284	112.533	0.00407
0.15125	6567.31	1.0146	6567.31	1.0518	637	-30138.7	642.5	54053.1	632.475	0.67887	674.537	0.24385	532.6	17511.7	538.15	68420.2	111.852	0.00257	111.837	0.00528	111.708	0.0007146	113.145	0.00409
0.11914	6568.04	1.01151	6568.04	1.04817	636.9	-30173.3	642.45	54218.4	637.724	0.66351	680.165	0.23182	532.5	18020.8	538.1	68406.3	112.467	0.00259	112.477	0.00533	112.262	0.00069119	113.772	0.00411
0.08937	6568.74	1.01033	6568.74	1.04264	636.8	-29786	642.4	54723.4	642.974	0.64529	685.793	0.21898	532.4	18551.5	538.05	68392.5	113.106	0.00261	113.127	0.00538	112.816	0.000659108	114.397	0.00412
0.0651	6569.45	1.00902	6569.45	1.03681	636.7	-30077.4	642.35	54652.4	648.223	0.62441	691.422	0.20554	532.3	19084.8	538	68378.7	113.712	0.00262	113.77	0.00543	113.392	0.000653699	115.016	0.00415
0.05221	6570.08	1.01135	6570.08	1.03366	636.6	-29942.7	642.3	54421.9	653.472	0.60112	697.05	0.19171	532.2	19599.8	537.95	68365	114.344	0.00262	114.417	0.00547	113.944	0.000651091	115.633	0.00418
0.05526	6570.94	1.01352	6570.94	1.0328	636.5	-30217.9	642.25	53586.2	658.722	0.57569	702.678	0.17767	532.1	20076.8	537.9	68351.4	114.972	0.00262	115.061	0.00553	114.541	0.000649795	116.264	0.00421
0.0685	6571.67	1.01764	6571.67	1.03417	636.4	-30260.5	642.2	52496.4	663.971	0.54844	708.307	0.16362	532	20493.4	537.85	68337.8	115.611	0.00262	115.707	0.0056	115.12	0.00063765	116.886	0.00423
0.084	6572.3	1.02087	6572.3	1.03582	636.3	-29793.7	642.15	51652.8	669.22	0.51973	713.935	0.14973	531.9	20830.3	537.8	68324.3	116.243	0.00263	116.353	0.00565	115.735	0.000631154	117.505	0.00424
0.09789	6573.01	1.02461	6573.01	1.04003	636.2	-29812.6	642.1	50529.7	674.47	0.48989	719.563	0.13614	531.8	21068.3	537.75	68310.7	116.874	0.00264	117.012	0.00572	116.337	0.000620097	118.148	0.00427
0.10865	6573.75	1.02627	6573.75	1.04377	636.1	-30081.9	642.05	48720.6	679.719	0.4593	725.191	0.12301	531.7	21193.5	537.7	68297.2	117.508	0.00265	117.653	0.00577	116.946	0.00060232	118.77	0.00431
0.11576	6574.42	1.02646	6574.42	1.04583	636	-30476.2	642	47046.4	684.968	0.4283	730.82	0.11044	531.6	21196.6	537.65	68283.7	118.144	0.00265	118.315	0.00585	117.58	0.00058043	119.404	0.00434
0.11924	6575.11	1.02655	6575.11	1.04844	635.9	-30200.3	641.95	45677.5	690.218	0.39723	736.448	0.09852	531.5	21074.2	537.6	68270.4	118.781	0.00266	118.964	0.00591	118.192	0.000562012	120.039	0.00436
0.11944	6575.8	1.02548	6575.8	1.04974	635.8	-30249	641.9	44183	695.467	0.36641	742.076	0.08734	531.4	20829.6	537.55	68257.1	119.417	0.00268	119.616	0.00597	118.838	0.000549659	120.675	0.00438
0.11698	6576.48	1.0238	6576.48	1.04985	635.7	-30239.2	641.85	42441.8	700.716	0.33615	747.704	0.07693	531.3	20474	537.5	68243.7	120.064	0.00269	120.275	0.00604	119.477	0.000532314	121.317	0.00439
0.11267	6577.19	1.02022	6577.19	1.04876	635.6	-30080	641.8	40608.3	705.966	0.3067	753.333	0.06733	531.2	20028.8	537.45	68230.5	120.702	0.00269	120.93	0.00611	120.102	0.000528634	121.954	0.0044
0.10739	6577.82	1.01559	6577.82	1.04678	635.5	-29978.2	641.75	39346.4	711.215	0.2783	758.961	0.05856	531.1	19527.5	537.4	68217.3	121.351	0.00272	121.578	0.00616	120.757	0.000513241	122.595	0.00442
0.10201	6578.45	1.00983	6578.45	1.04299	635.4	-30312.8	641.7	37717.3	716.464	0.25115	764.589	0.05061	531	19021.5	537.35	68204.2	121.994	0.00272	122.233	0.00621	121.406	0.000523642	123.234	0.00444
0.09723	6579.19	1.00267	6579.19	1.03678	635.3	-30268.4	641.65	36534.8	721.714	0.2254	770.217	0.04346	530.9	18581.4	537.3	68191.2	122.648	0.00274	122.879	0.00625	122.061	0.00050284	123.879	0.00448
0.09341	6579.86	0.9954	6579.86	1.03066	635.2	-30153.7	641.6	35503.2	726.963	0.20118	775.846	0.03708	530.8	18304.1	537.25	68178.2	123.282	0.00273	123.542	0.00631	122.736	0.000505656	124.521	0.0045
0.09049	6580.59	0.98724	6580.59	1.02353	635.1	-29969.5	641.55	33841	732.212	0.17858	781.474	0.03144	530.7	18314.5	537.2	68165.3	123.941	0.00275	124.179	0.00638	123.395	0.000500679	125.179	0.00452
0.08802	6581.28	0.9792	6581.28	1.01617	635	-30072.7	641.5	32532.4	737.461	0.15764	787.102	0.02649	530.6	18763.7	537.15	68152.5	124.585	0.00276	124.835	0.00647	124.057	0.000506088	125.821	0.00453
0.08531	6581.95	0.97009	6581.95	1.00983			641.45	31936.6	742.711	0.13839	792.73	0.02218	530.5	19818.3	537.1	68139.8	125.25	0.00276	125.484	0.00652	124.715	0.000491351	126.461	0.00454
0.08165	6582.72	0.96156	6582.72	1.0015			641.4	31407.5	747.96	0.12083	798.359	0.01845	530.4	21643.1	537.05	68127.2	125.9	0.00275	126.144	0.00657	125.387	0.000483111	127.114	0.00456
0.07643	6583.45	0.95376	6583.45	0.9935			641.35	30975.1	753.209	0.10491	803.987	0.01525	530.3	24373.4	537	68114.7	126.551	0.00276	126.792	0.00662	126.083	0.000464693	127.763	0.00458
0.06926	6584.12	0.94569	6584.12	0.98597			641.3	30416.5	758.459	0.09058	809.615	0.01252	530.2	28070.5	536.95	68102.3	127.213	0.00276	127.45	0.00667	126.751	0.00046578	128.414	0.00461
0.05999	6584.87	0.93943	6584.87	0.97872			641.25	29568.8	763.708	0.07778	815.243	0.01022	530.1	32693.9	536.9	68089.9	127.853	0.00275	128.096	0.00672	127.431	0.000454068	129.065	0.00461
0.0488	6585.44	0.93289	6585.44	0.97168			641.2	28760.5	768.957	0.06642	820.872	0.00829	530	38053.6	536.85	68077.6	128.5	0.00275	128.738	0.00679	128.116	0.000456452	129.729	0.00463
0.03632	6586.15	0.92736	6586.15	0.96588			641.15	28101.2	774.207	0.0564	826.5	0.00668	529.9	43816.1	536.8	68065.5	129.172	0.00275	129.401	0.00685	128.794	0.000460356	130.379	0.00464
0.02464	6586.98	0.92301	6586.98	0.9586			641.1	27738.3	779.456	0.04763	490.823	5.85185e-10	529.8	49505.1	536.75	68053.3	129.829	0.00275	130.053	0.00692	129.492	0.000442579	131.03	0.00464
0.02057	6587.71	0.91976	6587.71	0.95299			641.05	27116.7	784.705	0.04001	493.993	2.35607e-10	529.7	54533.7	536.7	68041.4	130.479	0.00275	130.692	0.00699	130.163	0.000433922	131.693	0.00466
0.03005	6588.42	0.91614	6588.42	0.94807			641	26573.7	789.955	0.03341	497.163	9.30419e-11	529.6	58295.1	536.65	68029.6	131.123	0.00275	131.335	0.00705	130.858	0.000437811	132.348	0.00466
0.04601	6589.48	0.91416	6589.48	0.9432			640.95	26078.9	795.204	0.02775	500.333	3.60383e-11	529.5	60241.6	536.6	68018	131.786	0.00274	131.995	0.0071	131.545	0.000454932	132.994	0.00467
0.06372	6590.47	0.91283	6590.47	0.94096			640.9	25347.5	800.453	0.02292	503.503	1.36913e-11	529.4	60040.5	536.55	68006.5	132.447	0.00274	132.64	0.00715	132.231	0.000449091	133.641	0.00467
0.08157	6591.47	0.91281	6591.47	0.94034			640.85	24099.4	805.703	0.01883	506.672	5.10179e-12	529.3	57662.3	536.5	67995.2	133.104	0.00271	133.288	0.00721	132.934	0.000438035	134.33	0.00468
0.09872	6592.48	0.91407	6592.48	0.94114			640.8	23304.3	810.952	0.01538	509.842	1.86464e-12	529.2	53401.6	536.45	67984.1	133.757	0.00269	133.94	0.00728	133.608	0.000427634	134.971	0.00468
0.11464	6593.44	0.91563	6593.44	0.94349			640.75	22613.8	816.201	0.0125	513.012	6.68441e-13	529.1	47764.8	536.4	67973.1	134.422	0.00266	134.588	0.00735	134.29	0.000427201	135.632	0.00467
0.12889	6594.44	0.91663	6594.44	0.94558			640.7	21646.4	821.451	0.01009	516.182	2.35031e-13	529	41364.9	536.35	67962.1	135.074	0.00262	135.232	0.00741	134.975	0.000443235	136.29	0.00467
0.14115	6595.39	0.91873	6595.39	0.94794			640.65	20799.3	826.7	0.00811	519.352	8.10559e-14	528.9	34784.1	536.3	67951.3	135.743	0.00258	135.885	0.00746	135.661	0.000449955	136.955	0.00469
0.15118	6596.35	0.92183	6596.35	0.94937			640.6	19772.6	521.999	1.41463e-10	522.522	2.74182e-14	528.8	28510.2	536.25	67940.8	136.392	0.00256	136.53	0.00749	136.33	0.000446051	137.615	0.00468
0.15881	6597.27	0.92511	6597.27	0.95102			640.55	18929	525.167	2.18134e-10	525.692	9.09678e-15	528.7	22906.8	536.2	67930.5	137.034	0.00253	137.182	0.00753	137.019	0.000451908	138.259	0.00467
0.16394	6598.33	0.92889	6598.33	0.95217			640.5	18414.3	528.335	3.34614e-10	528.862	2.96028e-15	528.6	18174	536.15	67920.4	137.701	0.00251	137.827	0.00757	137.711	0.000443235	138.918	0.00466
0.16655	6599.35	0.93357	6599.35	0.95344			640.45	17533.2	531.504	5.10629e-10	532.032	9.4487e-16	528.5	14384.9	536.1	67910.6	138.356	0.00246	138.487	0.00761	138.38	0.000439122	139.58	0.00464
0.16668	6600.34	0.93705	6600.34	0.95427			640.4	16680	534.672	7.75187e-10	535.202	2.95807e-16	528.4	11491.9	536.05	67901.2	139.001	0.00243	139.138	0.00765	139.052	0.000438035	140.238	0.00463
0.1644	6601.36	0.93979	6601.36	0.95471			640.35	15975.3	537.84	1.17071e-09	538.372	9.08319e-17	528.3	9377.02	536	67892	139.672	0.0024	139.783	0.00768	139.742	0.000445187	140.9	0.00463
0.15987	6602.36	0.94392	6602.36	0.95688			640.3	15139.8	541.008	1.75885e-09	541.541	2.73568e-17	528.2	7894.78	535.95	67883.2	140.32	0.00236	140.43	0.00771	140.41	0.000448659	141.569	0.00465
0.15329	6603.42	0.94764	6603.42	0.95993			640.25	14636.6	544.176	2.62875e-09	544.711	8.0814e-18	528.1	6890.12	535.9	67874.8	140.982	0.00233	141.087	0.00774	141.074	0.000454724	142.218	0.00464
0.14492	6604.44	0.95179	6604.44	0.96366			640.2	14237.5	547.344	3.90851e-09	547.881	2.34155e-18	528	6228.26	535.85	67866.9	141.637	0.00226	141.728	0.00776	141.746	0.000450611	142.891	0.00462
0.13507	6605.42	0.957	6605.42	0.96796			640.15	13762.4	550.512	5.78113e-09	551.051	6.65451e-19	527.9	5799.1	535.8	67859.4	142.294	0.00221	142.392	0.00777	142.415	0.000468597	143.532	0.00458
0.12409	6606.44	0.96205	6606.44	0.97338			640.1	13333.4	553.68	8.50656e-09	554.221	1.85492e-19	527.8	5520.64	535.75	67852.6	142.936	0.00218	143.052	0.00777	143.078	0.000470325	144.199	0.00456
0.11238	6607.49	0.96814	6607.49	0.97885			640.05	12891.8	556.848	1.24519e-08	557.391	5.0714e-20	527.7	5335.98	535.7	67846.3	143.591	0.00215	143.7	0.00778	143.758	0.000480726	144.844	0.00454
0.10038	6608.53	0.97458	6608.53	0.98404			640	12549	560.016	1.81325e-08	560.561	1.35996e-20	527.6	5207.64	535.65	67840.7	144.241	0.0021	144.344	0.00779	144.406	0.000490263	145.498	0.00453
0.08857	6609.51	0.98011	6609.51	0.98869			639.95	12636.6	563.185	2.62675e-08	563.731	3.57701e-21	527.5	5113.12	535.6	67835.8	144.892	0.00205	145.016	0.0078	145.072	0.00050804	146.164	0.00452
0.07748	6610.51	0.98551	6610.51	0.99206			639.9	12329.9	566.353	3.78547e-08	566.901	9.22805e-22	527.4	5037.89	535.55	67831.8	145.544	0.002	145.668	0.00781	145.736	0.000522777	146.825	0.00451
0.06765	6611.51	0.99063	6611.51	0.996			639.85	11918.1	569.521	5.42703e-08	570.071	2.33504e-22	527.3	4974.76	535.5	67828.7	146.192	0.00195	146.327	0.0078	146.402	0.000541851	147.482	0.00448
0.05962	6612.48	0.99451	6612.48	0.99976			639.8	11840.6	572.689	7.74005e-08	573.241	5.79529e-23	527.2	4919.15	535.45	67826.6	146.855	0.00189	146.977	0.00779	147.055	0.000542283	148.137	0.00445
0.05381	6613.48	0.99843	6613.48	1.00316			639.75	11720.1	575.857	1.09816e-07	576.411	1.41075e-23	527.1	4869.01	535.4	67825.7	147.5	0.00183	147.632	0.00776	147.714	0.000569373	148.782	0.00442
0.05038	6614.44	1.00065	6614.44	1.00626			639.7	11636.6	579.025	1.54998e-07	579.58	3.36839e-24	527	4822.54	535.35	67826.1	148.154	0.00179	148.287	0.00774	148.375	0.00059019	149.444	0.00441
0.04914	6615.4	1.00375	6615.4	1.01035			639.65	11472.8	582.193	2.17635e-07	582.75	7.88839e-25	526.9	4779.02	535.3	67827.9	148.802	0.00175	148.935	0.00771	149.032	0.000614673	150.089	0.0044
0.04954	6616.35	1.00586	6616.35	1.01418			639.6	11201.6	585.361	3.03998e-07	585.92	1.81197e-25	526.8	4737.98	535.25	67831.2	149.45	0.0017	149.593	0.00767	149.693	0.000628546	150.751	0.00439
0.05096	6617.37	1.00729	6617.37	1.01862			639.55	11035.4	588.529	4.22428e-07	589.09	4.08233e-26	526.7	4699.19	535.2	67836.2	150.092	0.00167	150.251	0.00761	150.335	0.000647843	151.399	0.00436
0.05287	6618.37	1.00759	6618.37	1.02286			639.5	10989.6	591.697	5.83949e-07	592.26	9.02112e-27	526.6	4662.18	535.15	67843.1	150.743	0.00163	150.902	0.00756	150.991	0.000669956	152.062	0.00435
0.05488	6619.38	1.00864	6619.38	1.02608			639.45	11042.9	594.866	8.0304e-07	595.43	1.95528e-27	526.5	4626.47	535.1	67852.1	151.393	0.00161	151.546	0.0075	151.642	0.000684902	152.709	0.00433
0.0568	6620.4	1.00856	6620.4	1.02791			639.4	11044.6	598.034	1.0986e-06	598.6	4.15674e-28	526.4	4592.5	535.05	67863.3	152.04	0.00158	152.207	0.00745	152.302	0.00068903	153.357	0.0043
0.05848	6621.41	1.00741	6621.41	1.02855			639.35	10905.6	601.202	1.49514e-06	601.77	8.66745e-29			535	67877	152.684	0.00156	152.858	0.00738	152.954	0.000690103	154.012	0.00428
0.05984	6622.46	1.00629	6622.46	1.02814			639.3	10837.9	604.37	2.02425e-06	604.94	1.77266e-29			534.95	67893.5	153.329	0.00153	153.513	0.00729	153.602	0.000700727	154.659	0.00426
0.06079	6623.46	1.00532	6623.46	1.02683			639.25	10671.8	607.538	2.72638e-06	608.11	3.55595e-30			534.9	67912.9	153.982	0.0015	154.165	0.00719	154.242	0.000707656	155.32	0.00424
0.06123	6624.51	1.00373	6624.51	1.02603			639.2	10671.8	610.706	3.65299e-06	611.28	6.9965e-31			534.85	67935.6	154.631	0.00147	154.823	0.00709	154.887	0.00072673	155.968	0.0042
0.06104	6625.52	1.00222	6625.52	1.02398			639.15	10703	613.874	4.86912e-06	614.449	1.35022e-31			534.8	67961.7	155.285	0.00144	155.478	0.00698	155.54	0.000750571	156.628	0.00417
0.06011	6626.54	1.0005	6626.54	1.02202			639.1	10545.4	617.042	6.45644e-06	617.619	2.55805e-32			534.75	67991.6	155.929	0.00141	156.124	0.00687	156.202	0.000772253	157.278	0.00414
0.05835	6627.57	0.99816	6627.57	1.02007			639.05	10356.7	620.21	8.51679e-06	620.789	5.19963e-33			534.7	68025.4	156.559	0.00137	156.776	0.00676	156.844	0.000789165	157.918	0.00411
0.05575	6628.54	0.99667	6628.54	1.0183			639	10372	623.378	1.11763e-05	623.959	9.29862e-33			534.65	68063.5	157.208	0.00136	157.431	0.00665	157.471	0.000798047	158.567	0.00409
0.05238	6629.57	0.99473	6629.57	1.01661			638.95	10464.8	626.547	1.45902e-05	627.129	1.47307e-31			534.6	68106.1	157.863	0.00132	158.08	0.00652	158.125	0.000779629	159.214	0.00407
0.0485	6630.45	0.99374	6630.45	1.01419			638.9	10501.6	629.715	1.8948e-05	630.299	2.41464e-30			534.55	68153.6	158.514	0.00129	158.732	0.0064	158.758	0.000804767	159.859	0.00405
0.04459	6631.54	0.99338	6631.54	1.01326			638.85	10457.2	632.883	2.44797e-05	633.469	3.72651e-29			534.5	68206	159.155	0.00127	159.385	0.00627	159.411	0.000808671	160.524	0.00402
0.04141	6632.51	0.99284	6632.51	1.01198			638.8	10326.3	636.051	3.14622e-05	636.639	5.40921e-28			534.45	68263.5	159.801	0.00124	160.044	0.00614	160.058	0.000836849	161.182	0.00398
0.03996	6633.44	0.9921	6633.44	1.01046			638.75	10379.5	639.219	4.02265e-05	639.809	7.38482e-27			534.4	68326.4	160.456	0.00123	160.69	0.006	160.713	0.000819713	161.835	0.00395
0.04114	6634.39	0.99208	6634.39	1.00919			638.7	10475	642.387	5.11652e-05	642.979	9.48249e-26			534.35	68395.1	161.106	0.0012	161.357	0.00587	161.368	0.000815392	162.493	0.00393
0.04516	6635.4	0.99273	6635.4	1.00831			638.65	10439	645.555	6.47408e-05	646.149	1.1452e-24			534.3	68469.3	161.773	0.00118	162.014	0.00573	162.021	0.000813216	163.142	0.00391
0.05151	6636.38	0.99273	6636.38	1.00766			638.6	10469.4	648.723	8.14931e-05	649.319	1.30081e-23			534.25	68549.4	162.422	0.00116	162.679	0.00561	162.674	0.000822976	163.802	0.00387
0.05931	6637.37	0.9937	6637.37	1.00791			638.55	10487.9	651.891	0.000102048	652.488	1.38971e-22			534.2	68635.4	163.075	0.00115	163.337	0.00547	163.325	0.000841394	164.459	0.00385
0.06775	6638.41	0.99466	6638.41	1.00843			638.5	10476.9	655.059	0.000127124	655.658	1.3964e-21			534.15	68727.4	163.741	0.00115	163.987	0.00535	163.986	0.000874996	165.112	0.00383
0.07614	6639.42	0.99554	6639.42	1.0094			638.45	10333.2	658.228	0.00015754	658.828	1.31968e-20			534.1	68825.6	164.405	0.00114	164.646	0.0052	164.63	0.00088647	165.768	0.00381
0.084	6640.45	0.99593	6640.45	1.00979			638.4	10280.6	661.396	0.00019422	661.998	1.17302e-19			534.05	68929.7	165.057	0.00112	165.298	0.00507	165.289	0.000892758	166.415	0.00378
0.09092	6641.46	0.99727	6641.46	1.01126			638.35	10372.8	664.564	0.000238197	665.168	9.80657e-19			534	69039.7	165.705	0.00111	165.96	0.00494	165.941	0.000880837	167.078	0.00375
0.09665	6642.47	0.99752	6642.47	1.01107			638.3	10407.2	667.732	0.000290616	668.338	7.7109e-18			533.95	69155.5	166.363	0.0011	166.613	0.00481	166.591	0.000889078	167.713	0.00372
0.10099	6643.51	0.99798	6643.51	1.01161			638.25	10199.3	670.9	0.000352731	671.508	5.70254e-17			533.9	69276.8	167.009	0.00109	167.272	0.00468	167.247	0.000883013	168.36	0.00371
0.10386	6644.58	0.99773	6644.58	1.01158			638.2	10032.6	674.068	0.000425899	674.678	3.9665e-16			533.85	69403.5	167.675	0.00108	167.912	0.00456	167.898	0.000888214	169.025	0.00368
0.10523	6645.55	0.99771	6645.55	1.01156			638.15	10090.8	677.236	0.000511576	677.848	2.59491e-15			533.8	69535.1	168.326	0.00108	168.572	0.00444	168.554	0.000896454	169.656	0.00363
0.10516	6646.57	0.99725	6646.57	1.01144			638.1	10080.7	680.404	0.000611299	681.018	1.59666e-14			533.75	69671.4	168.981	0.00108	169.237	0.00432	169.215	0.000906631	170.32	0.0036
0.10375	6647.54	0.99696	6647.54	1.0105			638.05	10115.2	683.572	0.00072667	684.188	9.24013e-14			533.7	69812	169.63	0.00107	169.885	0.00421	169.86	0.000916168	170.957	0.00358
0.10118	6648.61	0.99645	6648.61	1.00979			638	10372.9	686.74	0.000859332	687.357	5.02944e-13			533.65	69956.2	170.285	0.00106	170.54	0.00411	170.511	0.000900775	171.605	0.00355
0.09762	6649.5	0.99537	6649.5	1.00882			637.95	10482.6	689.909	0.00101	690.527	2.57476e-12			533.6	70104.1	170.936	0.00105	171.18	0.00399	171.159	0.000874549	172.252	0.00352
0.09329	6650.5	0.99498	6650.5	1.00795			637.9	10328.5	693.077	0.00118	693.697	1.23974e-11			533.55	70254.8	171.602	0.00105	171.83	0.00387	171.809	0.000868276	172.89	0.00349
0.08841	6651.51	0.99464	6651.51	1.00601			637.85	10001.9	696.245	0.00138	696.867	5.61434e-11			533.5	70407.6	172.245	0.00105	172.489	0.00376	172.46	0.000861332	173.544	0.00347
0.08318	6652.47	0.99432	6652.47	1.00494			637.8	10140.6	699.413	0.0016	700.037	2.39135e-10			533.45	70561.9	172.889	0.00105	173.132	0.00369	173.116	0.000858307	174.184	0.00344
0.07779	6653.4	0.99215	6653.4	1.00409			637.75	10355.2	702.581	0.00184	703.207	9.57994e-10			533.4	70717.4	173.542	0.00104	173.789	0.0036	173.76	0.000850067	174.822	0.00341
0.07239	6654.41	0.99271	6654.41	1.00275			637.7	10154.3	705.749	0.00211	706.377	3.60959e-09			533.35	70873.4	174.196	0.00103	174.439	0.00351	174.414	0.000846386	175.459	0.00337
0.06708	6655.43	0.99258	6655.43	1.00271			637.65	10134.3	708.917	0.0024	709.547	1.27917e-08			533.3	71028.8	174.856	0.00103	175.092	0.00343	175.068	0.000841394	176.117	0.00334
0.06195	6656.43	0.99194	6656.43	1.00336			637.6	10145.6	712.085	0.00273	712.717	4.2636e-08			533.25	71183.5	175.489	0.00103	175.729	0.00336	175.714	0.000830561	176.759	0.0033
0.05703	6657.42	0.99215	6657.42	1.0034			637.55	10025.7	715.253	0.00308	715.887	1.33659e-07			533.2	71337	176.146	0.00102	176.379	0.00329	176.354	0.000813007	177.405	0.00329
0.05235	6658.42	0.99034	6658.42	1.00459			637.5	9985.87	718.421	0.00345	719.057	3.94092e-07			533.15	71488.9	176.794	0.00102	177.025	0.00322	176.992	0.000799775	178.042	0.00325
0.0479	6659.46	0.99106	6659.46	1.00546			637.45	10000.4	721.59	0.00386	722.226	1.09288e-06			533.1	71639.2	177.45	0.00101	177.662	0.00313	177.633	0.000782445	178.692	0.00322
0.04371	6660.48	0.99039	6660.48	1.00626			637.4	10052.6	724.758	0.00428	725.396	2.8505e-06			533.05	71787.4	178.102	0.00101	178.306	0.00306	178.283	0.000768572	179.327	0.00319
0.03978	6661.53	0.99075	6661.53	1.00762			637.35	9970.07	727.926	0.00473	728.566	6.99272e-06			533	71934.4	178.734	0.001	178.955	0.00299	178.925	0.000768781	179.977	0.00318
0.03616	6662.51	0.99021	6662.51	1.0087			637.3	10115.9	731.094	0.0052	731.736	1.61342e-05			532.95	72080.9	179.39	0.00102	179.593	0.00294	179.571	0.00076142	180.625	0.00315
0.03289	6663.55	0.99033	6663.55	1.00889			637.25	10305.8	734.262	0.00569	734.906	3.50125e-05			532.9	72228	180.026	0.00102	180.233	0.00288	180.216	0.000761196	181.259	0.0031
0.03003	6664.57	0.98907	6664.57	1.00896			637.2	10187	737.43	0.00619	738.076	7.14621e-05			532.85	72377.3	180.679	0.00102	180.877	0.00282	180.85	0.000742346	181.917	0.00307
0.02763	6665.57	0.98856	6665.57	1.00856			637.15	10009.2	740.598	0.0067	741.246	0.000137184			532.8	72530.4	181.317	0.00102	181.521	0.00277	181.5	0.000738218	182.557	0.00305
0.02574	6666.57	0.98842	6666.57	1.00729			637.1	10062	743.766	0.00722	744.416	0.000247689			532.75	72690	181.956	0.00101	182.161	0.00272	182.142	0.000732809	183.207	0.00302
0.02436	6667.61	0.98733	6667.61	1.00526			637.05	10072.7	746.934	0.00773	747.586	0.000420617			532.7	72858.4	182.606	0.000994533	182.803	0.00267	182.79	0.000724137	183.855	0.003
0.02344	6668.55	0.98644	6668.55	1.00324			637	9890.54	750.102	0.00824	750.756	0.000671802			532.65	73038.1	183.257	0.00097394	183.441	0.00263	183.427	0.0007094	184.5	0.00297
0.02292	6669.51	0.98479	6669.51	1.00158			636.95	9930.24	753.27	0.00874	753.926	0.00101			532.6	73232.3	183.904	0.000967011	184.097	0.00258	184.075	0.00070636	185.153	0.00294
0.02271	6670.48	0.98453	6670.48	0.99895			636.9	9930.91	756.439	0.00922	757.096	0.00143			532.55	73442.9	184.555	0.000983045	184.742	0.00252	184.72	0.000695527	185.798	0.00293
0.02271	6671.44	0.983	6671.44	0.99667			636.85	9964.79	759.607	0.00967	760.265	0.00189			532.5	73672.4	185.182	0.000997126	185.382	0.00247	185.367	0.000683382	186.448	0.00291
0.02283	6672.42	0.98164	6672.42	0.99401			636.8	9914.33	762.775	0.01009	763.435	0.00237			532.45	73922.6	185.837	0.000999942	186.028	0.00243	186.007	0.00067234	187.091	0.0029
0.02302	6673.44	0.98033	6673.44	0.99172			636.75	10128.5	765.943	0.01048	766.605	0.00278			532.4	74194.9	186.482	0.000996053	186.679	0.0024	186.647	0.000663877	187.729	0.00288
0.0232	6674.38	0.97901	6674.38	0.98932			636.7	10175.1	769.111	0.01082	769.775	0.00308			532.35	74490	187.127	0.000985429	187.313	0.00236	187.284	0.000656083	188.393	0.00285
0.02331	6675.43	0.97684	6675.43	0.98596			636.65	10063.1	772.279	0.01112	772.945	0.0032			532.3	74806.9	187.788	0.000978932	187.966	0.00234	187.921	0.000648275	189.036	0.00284
0.0233	6676.47	0.97512	6676.47	0.98327			636.6	9980.38	775.447	0.01137	776.115	0.00313			532.25	75145	188.422	0.00097914	188.612	0.00231	188.571	0.000637874	189.691	0.00282
0.0231	6677.45	0.97295	6677.45	0.98125			636.55	9852.61	778.615	0.01156	779.285	0.00288			532.2	75501.9	189.072	0.000982821	189.259	0.00229	189.212	0.000637442	190.334	0.00278
0.02263	6678.52	0.97169	6678.52	0.9788			636.5	10010.7	781.783	0.01169	782.455	0.00249			532.15	75874.9	189.713	0.000967443	189.907	0.00223	189.859	0.000620529	190.97	0.00274
0.02183	6679.48	0.96993	6679.48	0.97743			636.45	10105.6	784.952	0.01177	785.625	0.00203			532.1	76260.7	190.365	0.000964835	190.547	0.00219	190.505	0.000608832	191.629	0.00273
0.02065	6680.55	0.96926	6680.55	0.97529			636.4	10046.8	788.12	0.01178	788.795	0.00155			532.05	76653.6	191.013	0.000956818	191.204	0.00216	191.15	0.000600368	192.282	0.00272
0.01907	6681.53	0.96877	6681.53	0.97477			636.35	10067.1	791.288	0.01174	791.965	0.00112			532	77048.8	191.663	0.000971332	191.849	0.00214	191.799	0.000599936	192.932	0.00272
0.01712	6682.57	0.96827	6682.57	0.97392			636.3	10135.6	794.456	0.01163	795.134	0.000756231			531.95	77440.6	192.311	0.000973508	192.487	0.00212	192.439	0.000606015	193.585	0.0027
0.01493	6683.52	0.96775	6683.52	0.97372			636.25	10045.7	797.624	0.01146	798.304	0.000481553			531.9	77823	192.966	0.000981748	193.134	0.00209	193.093	0.000608832	194.228	0.00269
0.0128	6684.56	0.96804	6684.56	0.97393			636.2	10056.9	800.792	0.01124	801.474	0.00028841			531.85	78190.1	193.611	0.000989765	193.784	0.00207	193.747	0.000588015	194.886	0.00267
0.01133	6685.59	0.968	6685.59	0.97489			636.15	9987.43	803.96	0.01096	804.644	0.000162462			531.8	78534.9	194.251	0.001	194.436	0.00203	194.386	0.000599071	195.533	0.00265
0.01136	6686.51	0.96958	6686.51	0.97606			636.1	9939.14	807.128	0.01064	807.814	8.60731e-05			531.75	78852	194.901	0.001	195.094	0.00201	195.045	0.000597775	196.189	0.00263
0.01328	6687.54	0.97095	6687.54	0.97757			636.05	9976.95	810.296	0.01027	810.984	4.28904e-05			531.7	79136.8	195.564	0.000998437	195.733	0.00198	195.688	0.000608608	196.836	0.00261
0.01665	6688.5	0.97226	6688.5	0.97893			636	9865.76	813.464	0.00986	814.154	2.01015e-05			531.65	79385.4	196.209	0.00101	196.383	0.00197	196.33	0.00060536	197.466	0.00259
0.02081	6690.41	0.97649	6690.41	0.98258			635.95	10047	816.632	0.00942	817.324	8.86078e-06			531.6	79596.1	196.86	0.00103	197.017	0.00194	196.99	0.000594094	198.126	0.00256
0.02529	6692.38	0.98051	6692.38	0.9862			635.9	9957.43	819.801	0.00895	820.494	3.6736e-06			531.55	79767.6	197.515	0.00105	197.671	0.00192	197.634	0.000571549	198.787	0.00253
0.02976	6694.4	0.98457	6694.4	0.98877			635.85	9822.47	822.969	0.00847	823.664	1.43247e-06			531.5	79902.4	198.148	0.00105	198.313	0.0019	198.292	0.000567868	199.442	0.00251
0.03397	6696.45	0.9887	6696.45	0.99159			635.8	9834.69	826.137	0.00796	826.834	5.25361e-07			531.45	80005.2	198.808	0.00107	198.969	0.00188	198.93	0.000591487	200.085	0.00249
0.03772	6698.45	0.99291	6698.45	0.99502			635.75	10017.1	829.305	0.00745	830.004	1.81219e-07			531.4	80083.8	199.451	0.00107	199.628	0.00185	199.584	0.000599295	200.725	0.00248
0.04087	6700.51	0.99622	6700.51	0.99963			635.7	10063.7	832.473	0.00693	833.173	5.87931e-08			531.35	80149.3	200.107	0.00108	200.274	0.00184	200.245	0.000614896	201.378	0.00247
0.0433	6702.53	0.99892	6702.53	1.00446			635.65	9896.59	835.641	0.00642	836.343	1.79401e-08			531.3	80216.5	200.742	0.00109	200.924	0.00183	200.895	0.000620753	202.033	0.00245
0.04493	6704.6	1.00142	6704.6	1.00885			635.6	9825.03	838.809	0.00592	839.513	5.1487e-09			531.25	80304.4	201.393	0.00111	201.574	0.00182	201.547	0.000616193	202.677	0.00244
0.04573	6706.49	1.0034	6706.49	1.01156			635.55	9895.71	841.977	0.00542	842.683	1.38978e-09			531.2	80435.3	202.047	0.00112	202.219	0.00179	202.2	0.000608832	203.34	0.00242
0.04573	6708.43	1.00502	6708.43	1.01305			635.5	9915.02	845.145	0.00494	845.853	3.52835e-10			531.15	80635.7	202.687	0.00113	202.861	0.00176	202.844	0.000600591	203.987	0.00241
0.045	6710.37	1.00569	6710.37	1.01379			635.45	9911.73	848.313	0.00448	849.023	8.42504e-11			531.1	80935.9	203.347	0.00113	203.522	0.00175	203.499	0.000601247	204.629	0.0024
0.04368	6712.42	1.00593	6712.42	1.01413			635.4	9966.25	851.482	0.00404	852.193	1.89212e-11			531.05	81367.3	203.989	0.00114	204.165	0.00174	204.143	0.000602752	205.28	0.00239
0.04199	6714.41	1.00703	6714.41	1.01338			635.35	9948.62	854.65	0.00363	855.363	3.99668e-12			531	81964.2	204.632	0.00116	204.816	0.00173	204.791	0.000588238	205.936	0.00238
0.0402	6716.46	1.00739	6716.46	1.01244			635.3	10088.7	857.818	0.00324	858.533	7.94012e-13			530.95	82761.3	205.272	0.00119	205.472	0.00173	205.45	0.000587374	206.588	0.00236
0.03864	6718.53	1.00787	6718.53	1.01135			635.25	10018.9	860.986	0.00288	861.703	1.48365e-13			530.9	83792	205.932	0.00121	206.122	0.0017	206.102	0.000595599	207.231	0.00234
0.03766	6720.56	1.00833	6720.56	1.01039			635.2	9694.24	864.154	0.00254	864.873	2.60741e-14			530.85	85088.5	206.587	0.00122	206.766	0.00168	206.75	0.000613809	207.88	0.00233
0.03753	6722.47	1.00843	6722.47	1.00921			635.15	9832.62	867.322	0.00224	868.042	4.30986e-15			530.8	86673.2	207.224	0.00124	207.414	0.00166	207.4	0.000619888	208.533	0.00232
0.03836	6724.4	1.00909	6724.4	1.00906			635.1	9869.67	870.49	0.00196	871.212	6.70029e-16			530.75	88566.2	207.874	0.00127	208.064	0.00163	208.05	0.000611857	209.178	0.00232
0.04007	6726.47	1.0081	6726.47	1.00886			635.05	9631.56	873.658	0.0017	874.382	9.79714e-17			530.7	90776.4	208.52	0.00129	208.714	0.00164	208.698	0.000608832	209.829	0.00231
0.04241	6728.38	1.00803	6728.38	1.00859			635	9761.53	876.826	0.00147	877.552	1.34735e-17			530.65	93301.5	209.163	0.00132	209.369	0.00163	209.342	0.000618801	210.472	0.0023
0.04506	6730.38	1.00791	6730.38	1.00829					879.994	0.00127	880.722	1.74276e-18			530.6	96129.5	209.821	0.00134	210.014	0.0016	209.996	0.000623569	211.116	0.00228
0.04768	6732.4	1.00653	6732.4	1.00745					883.163	0.00109	883.892	2.12017e-19			530.55	99223	210.469	0.00136	210.673	0.00157	210.649	0.00063245	211.758	0.00225
0.04999	6734.37	1.00426	6734.37	1.00613					886.331	0.000924691	887.062	2.42593e-20			530.5	102540	211.111	0.00137	211.328	0.00154	211.307	0.000635058	212.406	0.00223
0.05175	6736.44	1.00178	6736.44	1.00441					889.499	0.000783761	890.232	2.61074e-21			530.45	106021	211.758	0.0014	211.969	0.00153	211.957	0.000645667	213.05	0.00223
0.05278	6738.52	0.99948	6738.52	1.0024					892.667	0.000660862	893.402	2.64255e-22			530.4	109590	212.414	0.00142	212.628	0.0015	212.608	0.000637874	213.695	0.00222
0.05298	6740.5	0.99749	6740.5	1.00077					895.835	0.000554342	896.572	2.5157e-23			530.35	113164	213.06	0.00144	213.282	0.00149	213.252	0.000631362	214.335	0.00222
0.05226	6742.51	0.99477	6742.51	0.9989					899.003	0.000462578	899.742	2.25252e-24			530.3	116638	213.704	0.00147	213.925	0.00149	213.909	0.000637218	214.973	0.00221
0.05062	6744.49	0.99403	6744.49	0.9975					902.171	0.000384001	902.911	1.89695e-25			530.25	119912	214.338	0.00152	214.582	0.00148	214.561	0.00063397	215.618	0.0022
0.04807	6746.43	0.9926	6746.43	0.99682					905.339	0.000317117	906.081	1.50251e-26			530.2	122881	214.997	0.00155	215.237	0.00146	215.215	0.000651523	216.266	0.00219
0.04469	6748.31	0.99181	6748.31	0.99656					908.507	0.000260523	909.251	1.11933e-27			530.15	125439	215.639	0.00157	215.877	0.00145	215.859	0.00065738	216.903	0.00217
0.04056	6750.36	0.99205	6750.36	0.99607					911.675	0.000212919	912.421	7.84278e-29			530.1	127493	216.294	0.00162	216.531	0.00143	216.499	0.000668436	217.553	0.00216
0.03579	6752.35	0.99217	6752.35	0.99637					914.844	0.00017311	915.591	5.16844e-30			530.05	128954	216.936	0.00165	217.184	0.00142	217.152	0.000664964	218.2	0.00215
0.03053	6754.46	0.99304	6754.46	0.99784					918.012	0.000140013	918.761	3.2035e-31			530	129761	217.581	0.00168	217.828	0.0014	217.813	0.000680789	218.862	0.00214
0.02493	6756.5	0.99314	6756.5	0.99801					921.18	0.000112657	921.931	1.86752e-32			529.95	129873	218.228	0.0017	218.482	0.00138	218.463	0.000683382	219.502	0.00212
0.01916	6758.51	0.9945	6758.51	1.00004					924.348	9.01746e-05	925.101	1.02396e-33			529.9	129275	218.878	0.00174	219.137	0.00138	219.11	0.000691414	220.149	0.00209
0.01343	6760.44	0.99545	6760.44	1.00102					927.516	7.18045e-05	928.271	5.28048e-35			529.85	127977	219.531	0.00178	219.79	0.00138	219.761	0.000678182	220.812	0.00208
0.00811	6762.54	0.99615	6762.54	1.00093					930.684	5.688e-05	931.441	2.56119e-36			529.8	126024	220.171	0.00182	220.446	0.00139	220.414	0.000677317	221.462	0.00206
0.00463	6764.49	0.99642	6764.49	1.00087					933.852	4.48237e-05	934.611	1.16838e-37			529.75	123477	220.822	0.00185	221.098	0.00137	221.072	0.000680566	222.12	0.00205
0.00634	6766.42	0.99704	6766.42	1.00068					937.02	3.51395e-05	937.781	5.01307e-39			529.7	120417	221.485	0.00189	221.756	0.00135	221.713	0.000684902	222.773	0.00204
0.0105	6768.38	0.99706	6768.38	1.00047					940.188	2.74046e-05	940.95	2.02301e-40			529.65	116941	222.129	0.00192	222.411	0.00134	222.363	0.00068967	223.432	0.00204
0.01475	6770.4	0.99747	6770.4	0.99962					943.356	2.12614e-05	944.12	7.67837e-42			529.6	113144	222.792	0.00195	223.063	0.00133	223.025	0.000668213	224.087	0.00204
0.01865	6772.42	0.99697	6772.42	0.99855					946.525	1.64096e-05	947.29	2.74104e-43			529.55	109140	223.458	0.00198	223.728	0.00133	223.683	0.000673845	224.748	0.00203
0.02205	6774.44	0.99667	6774.44	0.99803					949.693	1.25993e-05	950.46	9.20315e-45			529.5	105029	224.114	0.00203	224.389	0.00134	224.337	0.000669077	225.409	0.00201
0.02491	6776.53	0.99556	6776.53	0.99699					952.861	9.62355e-06	953.63	2.90626e-46			529.45	100904	224.775	0.00207	225.057	0.00132	225.002	0.000668004	226.072	0.00201
0.0272	6778.54	0.99542	6778.54	0.99591					956.029	7.31246e-06	956.8	8.63191e-48			529.4	96854.2	225.434	0.00212	225.71	0.00132	225.656	0.000666916	226.746	0.002
0.02893	6780.56	0.99497	6780.56	0.99401					959.197	5.52753e-06	959.97	2.41132e-49			529.35	92948.9	226.104	0.00217	226.384	0.00131	226.324	0.000666916	227.404	0.00198
0.0301	6782.42	0.99517	6782.42	0.99276					962.365	4.15661e-06	963.14	6.33549e-51			529.3	89259.2	226.766	0.00222	227.056	0.0013	226.979	0.000674278	228.072	0.00195
0.03074	6784.49	0.99461	6784.49	0.99178					965.533	3.10948e-06	966.31	1.5656e-52			529.25	85827.2	227.443	0.00227	227.735	0.0013	227.655	0.000678405	228.752	0.00193
0.03088	6786.41	0.99422	6786.41	0.99137					968.701	2.31407e-06	969.48	3.63878e-54			529.2	82685.8	228.104	0.00234	228.403	0.00129	228.319	0.000675157	229.426	0.00193
0.03055	6788.42	0.99434	6788.42	0.99186					971.869	1.71319e-06	972.65	7.95439e-56			529.15	79854	228.783	0.0024	229.07	0.00129	228.991	0.000678614	230.099	0.00193
0.02979	6790.41	0.99503	6790.41	0.99265					975.037	1.26175e-06	975.819	1.63544e-57			529.1	77335.5	229.465	0.00246	229.753	0.00129	229.664	0.000674501	230.764	0.00193
0.02864	6792.45	0.99543	6792.45	0.9928					978.206	9.24446e-07	978.989	3.16254e-59			529.05	75132.6	230.134	0.0025	230.421	0.00129	230.328	0.000671029	231.449	0.00192
0.02714	6794.46	0.99642	6794.46	0.99326					981.374	6.73799e-07	982.159	5.75195e-61			529	73229.4	230.805	0.00255	231.099	0.00129	231.017	0.000653699	232.129	0.0019
0.02536	6796.54	0.99631	6796.54	0.99381					984.542	4.88561e-07	985.329	9.83941e-63			528.95	71606.5	231.491	0.0026	231.78	0.0013	231.698	0.000645459	232.804	0.00189
0.02336	6798.56	0.99714	6798.56	0.99354					987.71	3.52409e-07	988.499	1.58306e-64			528.9	70240.1	232.165	0.00266	232.456	0.0013	232.369	0.000648499	233.487	0.00188
0.02119	6800.55	0.99735	6800.55	0.99308					990.878	2.52881e-07	991.669	2.39554e-66			528.85	69102.4	232.858	0.00272	233.134	0.00129	233.036	0.000651523	234.163	0.00187
0.01896	6802.53	0.99758	6802.53	0.9924					994.046	1.8052e-07	994.839	3.40945e-68			528.8	68168.2	233.545	0.00277	233.813	0.00128	233.735	0.000664532	234.851	0.00187
0.01677	6804.48	0.99789	6804.48	0.99207					997.214	1.28196e-07	998.009	4.56396e-70			528.75	67408.5	234.224	0.00283	234.486	0.00129	234.41	0.000668645	235.54	0.00187
0.01475	6806.33	0.99804	6806.33	0.99214											528.7	66797	234.909	0.00288	235.175	0.00128	235.084	0.000668645	236.23	0.00187
0.01307	6808.38	0.99821	6808.38	0.99195											528.65	66309	235.595	0.00296	235.863	0.00128	235.76	0.000672117	236.909	0.00186
0.01192	6810.4	0.99895	6810.4	0.99306											528.6	65922.5	236.284	0.00303	236.542	0.00128	236.444	0.000670165	237.592	0.00184
0.01146	6812.43	0.9988	6812.43	0.99396											528.55	65618.7	236.967	0.0031	237.229	0.00126	237.14	0.000684261	238.286	0.00185
0.01172	6814.49	0.99896	6814.49	0.99523											528.5	65380.6	237.653	0.00316	237.923	0.00126	237.831	0.000690103	238.973	0.00185
0.01259	6816.52	0.99967	6816.52	0.99617											528.45	65194.3	238.34	0.00323	238.608	0.00125	238.506	0.000682741	239.666	0.00185
0.01391	6818.55	1.00028	6818.55	0.99691											528.4	65048.2	239.035	0.00329	239.299	0.00124	239.187	0.00067775	240.34	0.00185
0.0155	6820.56	1.00038	6820.56	0.99756											528.35	64932.9	239.736	0.00335	239.982	0.00124	239.88	0.000654772	241.02	0.00184
0.01726	6822.46	1.00063	6822.46	0.99816											528.3	64841.2	240.402	0.00342	240.655	0.00124	240.546	0.000650227	241.685	0.00183
0.01913	6824.47	1.00174	6824.47	0.99873											528.25	64767.2	241.077	0.0035	241.331	0.00124	241.214	0.000639603	242.364	0.00181
0.0211	6826.42	1.00194	6826.42	0.99945											528.2	64706.4	241.748	0.00356	241.988	0.00125	241.885	0.000650004	243.041	0.00179
0.02318	6828.32	1.00145	6828.32	0.99987											528.15	64655.2	242.43	0.00364	242.657	0.00127	242.551	0.000659972	243.716	0.00177
0.0254	6830.44	1.0015	6830.44	1.00076											528.1	64611.2	243.104	0.00372	243.334	0.00128	243.221	0.000664309	244.389	0.00178
0.02777	6832.37	1.00205	6832.37	1.00023											528.05	64572.5	243.786	0.00379	244.012	0.00127	243.914	0.000647187	245.064	0.00178
0.03031	6834.52	1.0026	6834.52	1.0004											528	64537.6	244.452	0.00385	244.685	0.00128	244.592	0.000622049	245.744	0.00175
0.033	6836.56	1.00249	6836.56	0.9992											527.95	64505.6	245.137	0.00393	245.358	0.00126	245.262	0.0006084	246.432	0.00175
0.03584	6838.53	1.00268	6838.53	0.99943											527.9	64475.7	245.816	0.00402	246.033	0.00127	245.95	0.000608832	247.107	0.00177
0.03877	6841.52	1.00321	6841.52	0.99922											527.85	64447.5	246.496	0.00409	246.707	0.00125	246.622	0.000601247	247.797	0.00177
0.04174	6844.36	1.00345	6844.36	0.99902											527.8	64420.5	247.184	0.00417	247.391	0.00125	247.318	0.000618145	248.471	0.00177
0.04467	6847.31	1.00311	6847.31	0.99933											527.75	64394.5	247.853	0.00425	248.079	0.00124	248.003	0.000621617	249.156	0.00174
0.04748	6850.41	1.00329	6850.41	0.9991											527.7	64369.3	248.532	0.00434	248.761	0.00123	248.692	0.00060688	249.832	0.00174
0.05006	6853.41	1.00292	6853.41	0.99956											527.65	64344.7	249.218	0.00441	249.443	0.00123	249.356	0.00060536	250.512	0.00173
0.05234	6856.43	1.00296	6856.43	0.99921											527.6	64320.8	249.893	0.00448	250.128	0.00122	250.049	0.00060232	251.202	0.00173
0.05421	6859.5	1.00198	6859.5	0.99793											527.55	64297.3	250.583	0.00455	250.811	0.00122	250.742	0.000618801	251.89	0.00174
0.0556	6862.38	1.00289	6862.38	0.9968											527.5	64274.3	251.262	0.00463	251.502	0.00123	251.427	0.000625297	252.573	0.00173
0.05642	6865.3	1.0033	6865.3	0.99662											527.45	64251.8	251.953	0.00471	252.2	0.00125	252.113	0.000621393	253.265	0.00172
	6868.38	1.00363	6868.38	0.99678											527.4	64229.6	252.639	0.0048	252.888	0.00125	252.802	0.000620529	253.953	0.00171
	6871.32	1.00371	6871.32	0.99766											527.35	64207.7	253.315	0.00489	253.581	0.00123	253.498	0.000637874	254.638	0.00171
	6874.43	1.00359	6874.43	0.99849											527.3	64186.2	254.004	0.00496	254.261	0.00122	254.181	0.000658035	255.328	0.00171
	6877.39	1.00402	6877.39	0.99859											527.25	64164.9	254.682	0.00504	254.956	0.0012	254.883	0.000650436	256.014	0.00172
	6880.47	1.00434	6880.47	0.99863											527.2	64144	255.38	0.00511	255.646	0.00121	255.57	0.000641778	256.695	0.00173
	6883.3	1.0036	6883.3	0.99729											527.15	64123.3	256.071	0.00518	256.339	0.00121	256.26	0.00062573	257.394	0.00173
	6886.31	1.00329	6886.31	0.99723											527.1	64102.8	256.759	0.00526	257.032	0.00121	256.957	0.000630289	258.079	0.00171
	6889.18	1.00297	6889.18	0.99811											527.05	64082.5	257.446	0.00533	257.726	0.00121	257.641	0.000638515	258.763	0.00171
	6892.3	1.00261	6892.3	0.99912											527	64062.4	258.128	0.00541	258.418	0.00123	258.35	0.000634402	259.451	0.00171
	6895.34	1.00251	6895.34	0.99979											526.95	64042.5	258.818	0.00549	259.117	0.00122	259.03	0.000645459	260.144	0.00171
	6898.43	1.00189	6898.43	1.00114											526.9	64022.8	259.509	0.00558	259.803	0.00123	259.718	0.000638962	260.827	0.0017
	6901.35	1.00153	6901.35	1.00093											526.85	64003.3	260.202	0.00565	260.49	0.00124	260.411	0.000626594	261.521	0.00168
	6904.22	1.00051	6904.22	1.00011											526.8	63983.9	260.89	0.00572	261.182	0.00126	261.103	0.000621185	262.205	0.00167
	6907.22	0.99933	6907.22	0.99825											526.75	63964.7	261.571	0.0058	261.878	0.00125	261.789	0.000613809	262.901	0.00166
	6910.27	0.99865	6910.27	0.99664											526.7	63945.6	262.254	0.00587	262.563	0.00124	262.484	0.000618145	263.594	0.00165
	6913.28	0.99805	6913.28	0.99536											526.65	63926.7	262.95	0.00595	263.247	0.00123	263.175	0.000617504	264.277	0.00163
	6916.38	0.99746	6916.38	0.99456											526.6	63908	263.643	0.00603	263.94	0.00123	263.863	0.000611424	264.964	0.00163
	6919.35	0.99644	6919.35	0.994											526.55	63889.3	264.318	0.0061	264.63	0.00122	264.55	0.000614032	265.662	0.00164
	6922.37	0.99566	6922.37	0.99358											526.5	63870.8	265.013	0.00618	265.326	0.00121	265.228	0.000625089	266.362	0.00165
	6925.19	0.99614	6925.19	0.99276											526.45	63852.3	265.7	0.00626	266.002	0.00119	265.911	0.000620529	267.05	0.00165
	6928.27	0.9963	6928.27	0.99238											526.4	63833.9	266.396	0.00635	266.689	0.00119	266.608	0.00061208	267.748	0.00163
	6931.19	0.99654	6931.19	0.99226											526.35	63815.7	267.082	0.00643	267.366	0.0012	267.281	0.000617713	268.43	0.00161
	6934.24	0.9974	6934.24	0.99256											526.3	63797.6	267.783	0.00651	268.057	0.0012	267.972	0.000622049	269.125	0.00161
	6937.36	0.9975	6937.36	0.99321											526.25	63779.5	268.458	0.00657	268.745	0.0012	268.657	0.000616848	269.827	0.00161
	6940.39	0.99804	6940.39	0.994											526.2	63761.5	269.148	0.00663	269.432	0.00119	269.35	0.000616193	270.514	0.00161
	6943.31	0.99958	6943.31	0.99502											526.15	63743.5	269.838	0.00669	270.123	0.00117	270.038	0.000610992	271.199	0.00159
	6946.19	1.00078	6946.19	0.9967											526.1	63725.8	270.531	0.00677	270.802	0.00118	270.724	0.000628546	271.897	0.00158
	6949.23	1.00061	6949.23	0.99691											526.05	63708.1	271.227	0.00685	271.488	0.00117	271.423	0.000627041	272.592	0.00158
	6952.26	1.00075	6952.26	0.99771											526	63690.3	271.912	0.00693	272.175	0.00119	272.12	0.000626162	273.292	0.00158
	6955.28	1.00087	6955.28	0.99876											525.95	63672.6	272.606	0.007	272.865	0.00118	272.789	0.000620961	273.979	0.00157
	6958.31	1.00114	6958.31	0.99929											525.9	63655	273.301	0.00707	273.564	0.00119	273.488	0.000631809	274.666	0.00156
	6961.34	1.00231	6961.34	1.00006											525.85	63637.4	273.997	0.00713	274.248	0.00118	274.17	0.000643075	275.358	0.00155
	6964.3	1.00329	6964.3	1.00079											525.8	63619.9	274.689	0.00719	274.943	0.00119	274.871	0.000648931	276.041	0.00154
	6967.22	1.00393	6967.22	1.00141											525.75	63602.5	275.383	0.00727	275.634	0.00118	275.562	0.000645891	276.748	0.00153
	6970.19	1.0039	6970.19	1.00217											525.7	63585.2	276.063	0.00736	276.32	0.00117	276.232	0.000648275	277.429	0.00154
	6973.3	1.00385	6973.3	1.00224													276.758	0.00744	277.005	0.00118	276.923	0.000649139	278.12	0.00153
	6976.36	1.00343	6976.36	1.00223													277.455	0.00751	277.689	0.00117	277.616	0.00063765	278.81	0.00151
	6979.36	1.00322	6979.36	1.00172													278.14	0.00759	278.388	0.00116	278.301	0.000642642	279.488	0.00151
	6982.34	1.0033	6982.34	1.0019													278.824	0.00767	279.076	0.00114	278.996	0.000646979	280.188	0.00151
	6985.3	1.00294	6985.3	1.00202													279.507	0.00775	279.764	0.00114	279.682	0.000645027	280.879	0.00153
	6988.17	1.00233	6988.17	1.0023													280.2	0.00782	280.445	0.00113	280.367	0.000641987	281.557	0.00153
	6991.21	1.00141	6991.21	1.00271													280.888	0.00788	281.128	0.00114	281.061	0.000647187	282.24	0.00153
	6994.31	1.00098	6994.31	1.00247													281.571	0.00794	281.827	0.00113	281.741	0.000663236	282.929	0.00152
	6997.35	1.00077	6997.35	1.00205													282.264	0.00801	282.509	0.00112	282.434	0.000671893	283.621	0.00151
	7000.44	1.00038	7000.44	1.00144													282.948	0.00807	283.188	0.00112	283.118	0.000674933	284.3	0.00151
	7003.35	1.00021	7003.35	1.00115													283.627	0.00813	283.878	0.00113	283.805	0.000664309	284.978	0.00151
	7006.25	0.99967	7006.25	1.00045													284.319	0.0082	284.564	0.00114	284.498	0.000654563	285.671	0.0015
	7009.23	0.99963	7009.23	1.00037													285.005	0.00827	285.251	0.00114	285.184	0.000644803	286.356	0.0015
	7012.22	0.99918	7012.22	1.00021													285.702	0.00832	285.934	0.00114	285.881	0.000648275	287.051	0.00149
	7015.3	0.99868	7015.3	1.00023													286.384	0.00838	286.62	0.00114	286.582	0.000645891	287.734	0.00149
	7018.42	0.99887	7018.42	1.00001													287.079	0.00844	287.298	0.00114	287.275	0.00065738	288.41	0.0015
	7021.41	0.9986	7021.41	1.00005													287.765	0.00849	287.983	0.00113	287.952	0.000648707	289.106	0.0015
	7024.41	0.99844	7024.41	1.00009													288.455	0.00855	288.684	0.00112	288.646	0.000636786	289.79	0.00151
	7027.41	0.9979	7027.41	1.00021													289.143	0.0086	289.372	0.00111	289.337	0.000620961	290.481	0.00152
	7030.29	0.99838	7030.29	1.0006													289.826	0.00865	290.059	0.00112	290.039	0.000616848	291.172	0.00152
	7033.31	0.99878	7033.31	1.00046													290.507	0.0087	290.751	0.00111	290.714	0.000620529	291.849	0.00152
	7036.39	0.99827	7036.39	1.00103													291.2	0.00874	291.435	0.00113	291.404	0.000638515	292.534	0.00152
	7039.54	0.99822	7039.54	1.00136													291.883	0.00879	292.136	0.00113	292.104	0.000641778	293.213	0.00152
	7042.5	0.999	7042.5	1.0021													292.558	0.00884	292.813	0.00113	292.802	0.000652611	293.919	0.00151
	7045.44	0.99933	7045.44	1.00267													293.248	0.0089	293.522	0.00113	293.486	0.000648707	294.608	0.0015
	7048.41	0.99937	7048.41	1.00352													293.925	0.00896	294.207	0.00113	294.175	0.000655651	295.291	0.00149
	7051.27	0.99963	7051.27	1.00456													294.62	0.00901	294.901	0.00113	294.856	0.000660852	295.982	0.00148
	7054.36	1.00017	7054.36	1.00523													295.306	0.00905	295.594	0.00113	295.561	0.000677109	296.673	0.00147
	7057.4	1.00068	7057.4	1.00536													295.983	0.0091	296.274	0.00113	296.251	0.000686854	297.367	0.00148
	7060.41	1.00066	7060.41	1.00546													296.678	0.00913	296.974	0.00114	296.928	0.000689462	298.053	0.00148
	7063.55	1.0008	7063.55	1.00523													297.357	0.00916	297.664	0.00116	297.616	0.000697479	298.746	0.00148
	7066.4	1.00054	7066.4	1.00539													298.043	0.00919	298.352	0.00115	298.3	0.000683606	299.426	0.00147
	7069.45	1.00033	7069.45	1.0054													298.725	0.00921	299.045	0.00113	298.992	0.000672549	300.114	0.00147
	7072.33	0.99996	7072.33	1.00501													299.407	0.00922	299.725	0.00113	299.679	0.000653043	300.813	0.00147
	7075.39	0.99963	7075.39	1.00503													300.091	0.00924	300.408	0.00114	300.366	0.000646323	301.504	0.00147
	7078.39	0.99935	7078.39	1.00509													300.785	0.00925	301.094	0.00114	301.051	0.000656724	302.192	0.00147
	7081.52	0.99869	7081.52	1.00477													301.471	0.00924	301.778	0.00114	301.728	0.000659972	302.881	0.00144
	7084.57	0.99811	7084.57	1.00429													302.153	0.00923	302.457	0.00114	302.413	0.000671029	303.571	0.00144
	7087.51	0.99829	7087.51	1.00381													302.847	0.00924	303.142	0.00114	303.11	0.000673845	304.269	0.00143
	7090.39	0.99766	7090.39	1.00314													303.531	0.00925	303.821	0.00114	303.793	0.000688374	304.952	0.00143
	7093.31	0.99747	7093.31	1.00269													304.232	0.00926	304.512	0.00115	304.481	0.000693351	305.637	0.00143
	7096.29	0.99744	7096.29	1.00332													304.925	0.00927	305.191	0.00115	305.165	0.000685558	306.322	0.00145
	7099.38	0.99672	7099.38	1.00373													305.616	0.00926	305.868	0.00117	305.854	0.000681221	307.022	0.00144
	7102.39	0.99645	7102.39	1.00423													306.301	0.00924	306.544	0.00116	306.539	0.000669733	307.706	0.00144
	7105.46	0.99614	7105.46	1.00423													306.977	0.00923	307.243	0.00116	307.226	0.000686646	308.396	0.00143
	7108.44	0.99605	7108.44	1.00409													307.678	0.00923	307.928	0.00115	307.906	0.00068903	309.084	0.00143
	7111.32	0.99628	7111.32	1.00405													308.361	0.00923	308.605	0.00114	308.603	0.000700295	309.773	0.00143
	7114.27	0.9963	7114.27	1.00444													309.046	0.00923	309.294	0.00112	309.284	0.000683814	310.461	0.00142
	7117.3	0.99672	7117.3	1.00446													309.737	0.00921	309.974	0.00112	309.969	0.000683606	311.152	0.00142
	7120.29	0.99653	7120.29	1.00476													310.421	0.00918	310.667	0.00111	310.657	0.000690535	311.834	0.00141
	7123.37	0.99647	7123.37	1.0055													311.106	0.00916	311.344	0.00111	311.327	0.000695303	312.515	0.00142
	7126.36	0.99577	7126.36	1.00646													311.796	0.00914	312.029	0.00113	312.018	0.000702888	313.2	0.00143
	7129.3	0.99564	7129.3	1.00668													312.476	0.00911	312.72	0.00113	312.698	0.000697911	313.881	0.00145
	7132.35	0.99551	7132.35	1.00747													313.163	0.00907	313.401	0.00112	313.376	0.000701591	314.58	0.00146
	7135.22	0.99639	7135.22	1.00848													313.845	0.00904	314.085	0.00112	314.061	0.000704199	315.26	0.00146
	7138.25	0.99654	7138.25	1.00903													314.526	0.00902	314.758	0.00113	314.747	0.000698566	315.935	0.00146
	7142.31	0.99619	7142.31	1.00963													315.218	0.00898	315.445	0.00112	315.44	0.000700504	316.629	0.00146
	7146.4	0.99586	7146.4	1.01058													315.906	0.00893	316.131	0.00111	316.114	0.000705272	317.306	0.00145
	7150.3	0.99597	7150.3	1.01106													316.591	0.00889	316.814	0.00109	316.805	0.000689894	318	0.00143
	7154.28	0.99674	7154.28	1.0121													317.281	0.00884	317.492	0.00109	317.487	0.000679269	318.678	0.00143
	7158.24	0.99682	7158.24	1.01249													317.961	0.00879	318.18	0.00108	318.173	0.000676885	319.36	0.00142
	7162.27	0.99679	7162.27	1.01289													318.651	0.00873	318.857	0.00107	318.863	0.000690967	320.042	0.00143
	7166.36	0.99659	7166.36	1.01342													319.336	0.00867	319.549	0.00109	319.55	0.000694439	320.697	0.00142
	7170.43	0.99639	7170.43	1.01325													320.01	0.00861	320.229	0.00107	320.239	0.000712872	321.375	0.00142
	7174.29	0.99582	7174.29	1.0131													320.689	0.00855	320.896	0.00108	320.918	0.00071156	322.052	0.00141
	7178.12	0.99512	7178.12	1.01279													321.366	0.00848	321.568	0.00108	321.591	0.00070788	322.714	0.00141
	7182.25	0.99395	7182.25	1.01249													322.037	0.00841	322.24	0.00108	322.257	0.000703767	323.384	0.00141
	7186.34	0.99316	7186.34	1.01218													322.708	0.00836	322.918	0.00108	322.948	0.000711128	324.054	0.00141
	7190.46	0.99308	7190.46	1.01218													323.372	0.00829	323.598	0.00108	323.616	0.000715256	324.734	0.0014
																	324.041	0.00822	324.263	0.00109	324.29	0.000725433	325.405	0.00139
																	324.714	0.00815	324.932	0.00109	324.968	0.000727177	326.075	0.00139
																	325.403	0.0081	325.62	0.00109	325.655	0.000723273	326.741	0.00139
																	326.079	0.00805	326.285	0.00109	326.328	0.00073801	327.417	0.00141
																	326.75	0.00798	326.968	0.00109	327.008	0.000745162	328.098	0.00143
																	327.429	0.0079	327.643	0.00109	327.689	0.000745595	328.778	0.00143
																	328.109	0.0078	328.315	0.0011	328.367	0.000726953	329.446	0.00144
																	328.787	0.00772	328.997	0.00112	329.041	0.000726089	330.127	0.00144
																	329.456	0.00764	329.683	0.00113	329.721	0.000715688	330.812	0.00145
																	330.135	0.00757	330.356	0.00114	330.406	0.000712872	331.49	0.00146
																	330.806	0.00748	331.039	0.00113	331.082	0.000712872	332.165	0.00146
																	331.493	0.0074	331.712	0.00113	331.759	0.000725865	332.846	0.00146
																	332.173	0.00731	332.401	0.00114	332.428	0.000754476	333.52	0.00145
																	332.853	0.00724	333.084	0.00114	333.113	0.000750363	334.199	0.00144
																	333.513	0.00717	333.768	0.00115	333.788	0.000756428	334.878	0.00145
																	334.204	0.00708	334.443	0.00115	334.472	0.000769645	335.553	0.00145
																	334.877	0.007	335.137	0.00115	335.152	0.000788718	336.239	0.00146
																	335.552	0.0069	335.816	0.00116	335.816	0.000798255	336.916	0.00145
																	336.245	0.00681	336.5	0.00117	336.5	0.000812352	337.6	0.00146
																	336.917	0.00671	337.176	0.00119	337.185	0.000814512	338.279	0.00146
																	337.594	0.00663	337.863	0.00119	337.859	0.000816032	338.96	0.00148
																	338.273	0.00655	338.544	0.00118	338.531	0.000825137	339.628	0.00149
																	338.94	0.00646	339.231	0.00118	339.209	0.000831202	340.303	0.00151
																	339.615	0.00638	339.907	0.00117	339.882	0.00084205	340.976	0.00151
																	340.29	0.00629	340.605	0.00118	340.56	0.000843778	341.657	0.00151
																	340.964	0.00621	341.27	0.00118	341.228	0.00084573	342.329	0.00151
																	341.621	0.00612	341.949	0.0012	341.907	0.000859812	343.006	0.00152
																	342.306	0.00603	342.613	0.00121	342.574	0.00087586	343.674	0.00152
																	342.974	0.00595	343.285	0.00122	343.241	0.000878245	344.354	0.00153
																	343.652	0.00587	343.965	0.00122	343.914	0.000879765	345.027	0.00152
																	344.311	0.00579	344.632	0.00123	344.586	0.000904039	345.699	0.00152
																	344.99	0.0057	345.294	0.00123	345.259	0.000904247	346.373	0.00152
																	345.668	0.00561	345.975	0.00124	345.931	0.000908807	347.042	0.00154
																	346.341	0.00553	346.641	0.00125	346.593	0.000893191	347.714	0.00154
																	347.013	0.00546	347.296	0.00127	347.274	0.000903383	348.388	0.00154
																	347.684	0.0054	347.971	0.00129	347.94	0.000900999	349.067	0.00152
																	348.349	0.00532	348.638	0.00129	348.61	0.000912055	349.732	0.00153
																	349.031	0.00524	349.308	0.0013	349.302	0.000912055	350.408	0.00153
																	349.702	0.00517	349.983	0.00129	349.977	0.000930905	351.081	0.00153
																	350.375	0.00511	350.656	0.0013	350.633	0.00094977	351.748	0.00153
																	351.044	0.00505	351.321	0.00129	351.318	0.000951931	352.431	0.00154
																	351.729	0.00498	351.995	0.00131	351.988	0.000951067	353.097	0.00156
																	352.406	0.00491	352.663	0.00131	352.657	0.000945866	353.769	0.00157
																	353.069	0.00485	353.349	0.00133	353.336	0.000953227	354.442	0.00157
																	353.744	0.00479	354.019	0.00136	354.006	0.00096646	355.11	0.00157
																	354.424	0.00473	354.693	0.00137	354.682	0.000973389	355.789	0.00157
																	355.099	0.00467	355.375	0.00136	355.353	0.000986397	356.465	0.00157
																	355.769	0.0046	356.042	0.00137	356.039	0.001	357.136	0.00157
																	356.442	0.00455	356.715	0.00138	356.719	0.00101	357.813	0.00157
																	357.116	0.00451	357.386	0.00139	357.395	0.00103	358.481	0.00158
																	357.79	0.00447	358.059	0.0014	358.077	0.00104	359.16	0.00158
																	358.456	0.00442	358.734	0.00143	358.759	0.00104	359.831	0.00159
																	359.128	0.00438	359.405	0.00144	359.423	0.00105	360.502	0.00158
																	359.8	0.00432	360.079	0.00142	360.106	0.00105	361.179	0.00157
																	360.47	0.00427	360.764	0.00142	360.777	0.00107	361.858	0.00157
																	361.139	0.00423	361.437	0.00144	361.457	0.00108	362.521	0.00157
																	361.813	0.00419	362.109	0.00146	362.129	0.0011	363.209	0.00157
																	362.481	0.00414	362.773	0.00147	362.807	0.00111	363.882	0.00158
																	363.153	0.00409	363.45	0.00147	363.484	0.00112	364.56	0.00159
																	363.825	0.00404	364.13	0.00147	364.169	0.00112	365.234	0.00159
																	364.502	0.004	364.796	0.00147	364.835	0.00112	365.919	0.00158
																	365.173	0.00397	365.479	0.00147	365.508	0.00113	366.598	0.00158
																	365.85	0.00393	366.151	0.00146	366.175	0.00114	367.269	0.00159
																	366.523	0.0039	366.832	0.00145	366.853	0.00115	367.953	0.00159
																	367.207	0.00388	367.508	0.00145	367.532	0.00115	368.629	0.00159
																	367.877	0.00384	368.174	0.00144	368.197	0.00116	369.303	0.00159
																	368.549	0.0038	368.852	0.00147	368.877	0.00118	369.971	0.00159
																	369.223	0.00376	369.522	0.00146	369.545	0.00121	370.65	0.00162
																	369.91	0.00373	370.192	0.00143	370.21	0.00121	371.329	0.00163
																	370.574	0.0037	370.867	0.00142	370.895	0.00121	372.007	0.00164
																	371.258	0.00367	371.54	0.00143	371.571	0.00122	372.69	0.00164
																	371.927	0.00365	372.224	0.00143	372.248	0.00123	373.361	0.00165
																	372.599	0.00363	372.896	0.00141	372.923	0.00126	374.033	0.00163
																	373.278	0.0036	373.565	0.0014	373.595	0.00127	374.707	0.00164
																	373.949	0.00357	374.245	0.00141	374.284	0.00128	375.379	0.00165
																	374.619	0.00354	374.923	0.0014	374.956	0.00127	376.062	0.00166
																	375.295	0.00351	375.602	0.0014	375.626	0.0013	376.741	0.00165
																	375.983	0.00348	376.27	0.00141	376.302	0.00132	377.411	0.00165
																	376.657	0.00346	376.951	0.00142	376.975	0.00134	378.086	0.00165
																	377.326	0.00344	377.633	0.0014	377.644	0.00134	378.755	0.00166
																	377.995	0.00341	378.304	0.0014	378.323	0.00136	379.419	0.00165
																	378.675	0.0034	378.979	0.0014	379.005	0.00136	380.089	0.00165
																	379.347	0.00339	379.651	0.00141	379.689	0.00137	380.773	0.00164
																	380.025	0.00337	380.324	0.00139	380.353	0.00136	381.444	0.00166
																	380.705	0.00336	381.005	0.00137	381.038	0.00138	382.125	0.00168
																	381.372	0.00334	381.679	0.00136	381.71	0.00139	382.8	0.00169
																	382.046	0.00333	382.349	0.00137	382.381	0.00141	383.469	0.00167
																	382.729	0.00332	383.021	0.00136	383.056	0.00141	384.148	0.00167
																	383.398	0.00332	383.694	0.00134	383.74	0.00142	384.806	0.00169
																	384.074	0.0033	384.368	0.00134	384.422	0.00143	385.494	0.00169
																	384.737	0.00327	385.047	0.00134	385.1	0.00144	386.168	0.00168
																	385.421	0.00325	385.71	0.00133	385.77	0.00144	386.851	0.00168
																	386.096	0.00323	386.389	0.00132	386.453	0.00144	387.523	0.00169
																	386.77	0.00321	387.063	0.0013	387.135	0.00145	388.192	0.0017
																	387.452	0.0032	387.739	0.0013	387.809	0.00146	388.876	0.00169
																	388.109	0.00318	388.417	0.00129	388.489	0.00148	389.551	0.00171
																	388.786	0.00318	389.101	0.00129	389.171	0.00151	390.232	0.00173
																	389.461	0.00318	389.781	0.00129	389.844	0.00153	390.891	0.00175
																	390.148	0.00317	390.464	0.00129	390.516	0.00154	391.568	0.00175
																	390.827	0.00316	391.134	0.00128	391.191	0.00154	392.252	0.00176
																	391.491	0.00315	391.815	0.00128	391.873	0.00154	392.915	0.00177
																	392.167	0.00314	392.487	0.00128	392.546	0.00154	393.594	0.00178
																	392.849	0.00315	393.168	0.00129	393.222	0.00157	394.262	0.00177
																	393.512	0.00316	393.843	0.00128	393.9	0.00158	394.944	0.00178
																	394.187	0.00318	394.519	0.00127	394.572	0.00161	395.619	0.00179
																	394.877	0.00318	395.19	0.00128	395.245	0.00162	396.297	0.0018
																	395.554	0.00317	395.868	0.00127	395.92	0.00164	396.972	0.00179
																	396.238	0.00316	396.541	0.00126	396.586	0.00164	397.648	0.00178
																	396.92	0.00314	397.218	0.00124	397.27	0.00167	398.328	0.0018
																	397.605	0.00313	397.895	0.00123	397.951	0.00171	399.003	0.00182
																	398.28	0.00312	398.566	0.00123	398.625	0.00171	399.671	0.00184
																	398.969	0.00311	399.239	0.00123	399.294	0.00173	400.349	0.00184
																	399.641	0.0031	399.914	0.00123	399.97	0.00173	401.015	0.00184
																	400.322	0.0031	400.59	0.00123	400.647	0.00175	401.682	0.00186
																	400.983	0.00311	401.248	0.00122	401.319	0.00176	402.36	0.00187
																	401.648	0.00311	401.909	0.0012	401.979	0.00178	403.013	0.00189
																	402.327	0.00311	402.581	0.00119	402.657	0.00179	403.688	0.00191
																	402.993	0.00311	403.245	0.0012	403.335	0.0018	404.349	0.00193
																	403.67	0.00312	403.923	0.00118	404.002	0.00183	405.015	0.00194
																	404.337	0.00313	404.597	0.00118	404.673	0.00184	405.682	0.00196
																	405.001	0.00313	405.251	0.00116	405.339	0.00187	406.361	0.00197
																	405.676	0.00313	405.924	0.00116	406.017	0.00189	407.032	0.00197
																	406.351	0.00313	406.606	0.00117	406.685	0.00189	407.7	0.00197
																	407.03	0.00313	407.277	0.00117	407.362	0.0019	408.384	0.00197
																	407.685	0.00314	407.952	0.00115	408.024	0.0019	409.045	0.00199
																	408.359	0.00316	408.622	0.00115	408.691	0.00192	409.717	0.00201
																	409.036	0.00317	409.303	0.00116	409.363	0.00193	410.39	0.00202
																	409.707	0.00318	409.963	0.00116	410.034	0.00193	411.058	0.00203
																	410.375	0.0032	410.634	0.00114	410.692	0.00193	411.731	0.00203
																	411.048	0.00321	411.312	0.00111	411.36	0.00196	412.402	0.00203
																	411.724	0.00323	411.983	0.0011	412.032	0.00197	413.084	0.00204
																	412.396	0.00325	412.654	0.0011	412.707	0.00198	413.76	0.00206
																	413.081	0.00327	413.323	0.00108	413.384	0.00199	414.424	0.00206
																	413.752	0.00328	414	0.00108	414.053	0.00201	415.098	0.00208
																	414.428	0.00329	414.688	0.00106	414.731	0.00204	415.778	0.00208
																	415.097	0.00329	415.356	0.00106	415.4	0.00204	416.445	0.00208
																	415.779	0.00329	416.032	0.00108	416.075	0.00205	417.129	0.00208
																	416.454	0.00332	416.715	0.00109	416.759	0.00206	417.799	0.00207
																	417.139	0.00334	417.395	0.00109	417.43	0.00208	418.47	0.00208
																	417.811	0.00336	418.063	0.00107	418.114	0.0021	419.151	0.00208
																	418.486	0.00338	418.742	0.00108	418.786	0.00212	419.831	0.00208
																	419.162	0.0034	419.412	0.00108	419.462	0.00215	420.51	0.00207
																	419.839	0.00344	420.091	0.00108	420.135	0.00218	421.175	0.00208
																	420.505	0.00346	420.758	0.00109	420.807	0.0022	421.86	0.00208
																	421.173	0.00349	421.43	0.00109	421.482	0.00222	422.53	0.00209
																	421.861	0.00351	422.113	0.00109	422.158	0.00224	423.208	0.0021
																	422.531	0.00353	422.782	0.00107	422.843	0.00226	423.876	0.00211
																	423.203	0.00355	423.447	0.00106	423.506	0.00229	424.562	0.00211
																	423.875	0.00356	424.12	0.00107	424.19	0.00232	425.233	0.00212
																	424.548	0.0036	424.798	0.00108	424.863	0.00235	425.907	0.00213
																	425.215	0.00361	425.465	0.00109	425.529	0.00236	426.58	0.00214
																	425.897	0.00366	426.152	0.00108	426.199	0.00238	427.247	0.00215
																	426.572	0.0037	426.82	0.00107	426.879	0.00239	427.926	0.00216
																	427.246	0.00374	427.489	0.00107	427.549	0.0024	428.598	0.00216
																	427.91	0.00377	428.164	0.00107	428.224	0.00241	429.273	0.00216
																	428.598	0.0038	428.833	0.00107	428.902	0.00243	429.942	0.00215
																	429.273	0.00382	429.513	0.00108	429.574	0.00246	430.622	0.00215
																	429.937	0.00386	430.186	0.00107	430.255	0.00248	431.302	0.00214
																	430.617	0.00389	430.854	0.00107	430.926	0.00248	431.989	0.00213
																	431.29	0.00394	431.527	0.00106	431.596	0.0025	432.669	0.00211
																	431.957	0.00398	432.211	0.00105	432.278	0.00254	433.344	0.0021
																	432.635	0.00401	432.89	0.00106	432.968	0.00257	434.014	0.00209
																	433.324	0.00404	433.565	0.00107	433.637	0.00257	434.706	0.00208
																	433.99	0.00407	434.242	0.00108	434.319	0.00257	435.386	0.00208
																	434.657	0.00411	434.912	0.00108	434.994	0.00259	436.06	0.00206
																	435.336	0.00413	435.591	0.00108	435.676	0.00262	436.727	0.00205
																	436.005	0.00416	436.267	0.00108	436.345	0.00264	437.396	0.00204
																	436.689	0.00419	436.944	0.00106	437.026	0.00266	438.086	0.00202
																	437.372	0.00423	437.632	0.00107	437.702	0.00269	438.755	0.002
																	438.046	0.00427	438.304	0.00108	438.382	0.00273	439.431	0.002
																	438.719	0.00432	438.978	0.00109	439.062	0.00275	440.106	0.00198
																	439.394	0.00437	439.661	0.0011	439.726	0.00277	440.782	0.00195
																	440.059	0.00441	440.334	0.0011	440.398	0.00278	441.458	0.00194
																	440.737	0.00447	441.013	0.00113	441.082	0.00282	442.119	0.00194
																	441.412	0.00451	441.692	0.00113	441.746	0.00286	442.788	0.00194
																	442.079	0.00455	442.362	0.00113	442.418	0.00289	443.482	0.00193
																	442.753	0.00458	443.045	0.00114	443.102	0.0029	444.145	0.00191
																	443.427	0.00462	443.711	0.00116	443.759	0.00291	444.825	0.00189
																	444.099	0.00466	444.394	0.00118	444.439	0.00293	445.499	0.00188
																	444.766	0.0047	445.068	0.00116	445.106	0.00296	446.168	0.00187
																	445.446	0.00475	445.735	0.00115	445.784	0.00297	446.843	0.00185
																	446.114	0.00476	446.411	0.00114	446.462	0.00299	447.507	0.00184
																	446.786	0.00482	447.093	0.00114	447.146	0.00302	448.184	0.00182
																	447.449	0.00487	447.769	0.00112	447.815	0.00306	448.853	0.0018
																	448.125	0.00492	448.438	0.00111	448.501	0.00307	449.528	0.00177
																	448.79	0.00496	449.115	0.00112	449.17	0.00309	450.204	0.00177
																	449.464	0.00501	449.794	0.00113	449.834	0.00312	450.867	0.00177
																	450.142	0.00504	450.463	0.00115	450.51	0.00316	451.55	0.00175
																	450.829	0.00508	451.14	0.00116	451.183	0.00319	452.219	0.00173
																	451.491	0.00513	451.814	0.00116	451.86	0.00321	452.908	0.0017
																	452.167	0.00518	452.48	0.00117	452.522	0.00325	453.57	0.00167
																	452.847	0.00523	453.156	0.00117	453.209	0.00328	454.239	0.00167
																	453.519	0.00528	453.83	0.00117	453.87	0.00331	454.915	0.00165
																	454.193	0.00531	454.503	0.00118	454.535	0.00334	455.587	0.00162
																	454.867	0.00537	455.176	0.00119	455.22	0.00337	456.26	0.0016
																	455.537	0.00542	455.854	0.0012	455.896	0.0034	456.929	0.00158
																	456.197	0.00548	456.525	0.0012	456.568	0.00344	457.593	0.00157
																	456.862	0.00553	457.206	0.00122	457.238	0.00349	458.251	0.00156
																	457.545	0.00557	457.877	0.00122	457.916	0.00353	458.926	0.00155
																	458.203	0.00559	458.556	0.00123	458.591	0.00357	459.598	0.00155
																	458.872	0.00564	459.226	0.00124	459.255	0.00361	460.26	0.00154
																	459.532	0.00568	459.896	0.00123	459.919	0.00365	460.93	0.00152
																	460.211	0.00571	460.569	0.00124	460.591	0.0037	461.611	0.00151
																	460.876	0.00574	461.245	0.00124	461.26	0.00377	462.271	0.00149
																	461.546	0.00579	461.913	0.00125	461.927	0.00383	462.952	0.00148
																	462.218	0.00584	462.589	0.00125	462.598	0.00389	463.628	0.00148
																	462.877	0.00588	463.262	0.00125	463.276	0.00395	464.309	0.00149
																	463.558	0.00592	463.941	0.00126	463.954	0.00402	464.98	0.00148
																	464.226	0.00597	464.616	0.00127	464.623	0.00408	465.663	0.00146
																	464.892	0.00602	465.279	0.00129	465.299	0.00415	466.336	0.00145
																	465.561	0.00606	465.948	0.0013	465.978	0.00421	467.014	0.00144
																	466.242	0.00611	466.63	0.0013	466.657	0.00428	467.676	0.00142
																	466.906	0.00615	467.297	0.00131	467.334	0.00436	468.353	0.00141
																	467.579	0.0062	467.969	0.00134	468.013	0.00445	469.022	0.00139
																	468.243	0.00625	468.641	0.00135	468.7	0.00454	469.687	0.00139
																	468.918	0.00631	469.309	0.00137	469.361	0.00463	470.369	0.00136
																	469.582	0.00634	469.985	0.00138	470.05	0.00471	471.039	0.00134
																	470.27	0.00639	470.664	0.00138	470.718	0.00478	471.719	0.00132
																	470.935	0.00644	471.335	0.00138	471.39	0.00487	472.391	0.00132
																	471.612	0.00649	472.01	0.0014	472.065	0.00498	473.071	0.00132
																	472.29	0.00653	472.688	0.0014	472.743	0.00509	473.74	0.00131
																	472.964	0.00657	473.354	0.00139	473.417	0.00522	474.409	0.00132
																	473.643	0.00663	474.03	0.00138	474.084	0.00533	475.073	0.00131
																	474.31	0.00667	474.704	0.00138	474.753	0.00544	475.748	0.00131
																	474.986	0.00672	475.377	0.0014	475.427	0.00554	476.414	0.00131
																	475.664	0.00675	476.054	0.00142	476.092	0.00566	477.086	0.0013
																	476.346	0.00681	476.727	0.00142	476.764	0.00579	477.757	0.00128
																	477.021	0.00684	477.407	0.00143	477.446	0.00592	478.42	0.00125
																	477.696	0.0069	478.07	0.00143	478.115	0.00603	479.086	0.00124
																	478.366	0.00693	478.752	0.00144	478.789	0.00615	479.763	0.00123
																	479.041	0.00699	479.426	0.00145	479.453	0.00628	480.447	0.00123
																	479.708	0.00704	480.103	0.00146	480.131	0.00642	481.109	0.00124
																	480.392	0.00708	480.768	0.00147	480.791	0.00657	481.783	0.00124
																	481.057	0.00714	481.444	0.00149	481.472	0.00671	482.457	0.00122
																	481.743	0.00719	482.128	0.00149	482.149	0.00685	483.122	0.00121
																	482.398	0.00724	482.799	0.00151	482.823	0.00699	483.799	0.0012
																	483.081	0.00729	483.476	0.00151	483.497	0.00715	484.464	0.0012
																	483.748	0.00734	484.159	0.00152	484.171	0.00731	485.15	0.00119
																	484.433	0.0074	484.819	0.00152	484.841	0.00747	485.827	0.0012
																	485.103	0.00744	485.49	0.00152	485.519	0.00761	486.488	0.00118
																	485.779	0.0075	486.161	0.00151	486.193	0.00776	487.168	0.00117
																	486.453	0.00754	486.827	0.00151	486.874	0.0079	487.828	0.00115
																	487.106	0.00759	487.505	0.00151	487.536	0.00807	488.503	0.00116
																	487.779	0.00764	488.179	0.00154	488.208	0.00823	489.173	0.00116
																	488.448	0.00769	488.853	0.00154	488.876	0.00839	489.854	0.00115
																	489.116	0.00774	489.521	0.00155	489.543	0.00853	490.52	0.00114
																	489.787	0.00778	490.181	0.00154	490.218	0.00868	491.185	0.00114
																	490.459	0.00783	490.855	0.00154	490.881	0.00883	491.864	0.00114
																	491.121	0.00789	491.529	0.00156	491.563	0.00898	492.545	0.00113
																	491.787	0.00795	492.195	0.00156	492.235	0.00913	493.212	0.00113
																	492.451	0.00801	492.867	0.00155	492.9	0.00928	493.892	0.00112
																	493.132	0.00806	493.538	0.00153	493.57	0.00943	494.576	0.00111
																	493.802	0.0081	494.207	0.00155	494.245	0.00958	495.247	0.00111
																	494.477	0.00814	494.876	0.00155	494.913	0.00974	495.926	0.0011
																	495.145	0.00818	495.545	0.00156	495.579	0.00991	496.607	0.0011
																	495.818	0.00823	496.215	0.00157	496.252	0.01006	497.286	0.00109
																	496.484	0.00828	496.887	0.00161	496.935	0.01022	497.959	0.00109
																	497.159	0.00832	497.557	0.00162	497.598	0.01035	498.629	0.00108
																	497.832	0.00836	498.225	0.00162	498.274	0.01048	499.302	0.00106
																	498.502	0.0084	498.894	0.00162	498.941	0.01061	499.97	0.00107
																	499.182	0.00845	499.565	0.00162	499.605	0.01074	500.65	0.00106
																	499.861	0.00851	500.225	0.00163	500.285	0.01087	501.316	0.00105
																	500.53	0.00856	500.903	0.00164	500.955	0.01099	501.993	0.00105
																	501.214	0.00861	501.576	0.00167	501.628	0.01111	502.666	0.00105
																	501.872	0.00865	502.251	0.00168	502.294	0.01124	503.332	0.00105
																	502.542	0.00868	502.92	0.00168	502.971	0.01135	504.012	0.00104
																	503.223	0.00872	503.6	0.00169	503.637	0.01145	504.691	0.00103
																	503.889	0.00875	504.27	0.00172	504.302	0.01155	505.368	0.00102
																	504.566	0.00878	504.936	0.00172	504.975	0.01165	506.043	0.00103
																	505.241	0.00881	505.616	0.00173	505.652	0.01176	506.712	0.00104
																	505.911	0.00885	506.289	0.00174	506.324	0.01186	507.382	0.00104
																	506.572	0.00889	506.959	0.00176	506.983	0.01195	508.043	0.00104
																	507.253	0.00893	507.617	0.00177	507.657	0.01204	508.72	0.00103
																	507.92	0.00896	508.289	0.00179	508.331	0.01213	509.386	0.00102
																	508.595	0.00899	508.964	0.0018	508.996	0.0122	510.064	0.00101
																	509.267	0.00903	509.632	0.00181	509.675	0.01228	510.74	0.00102
																	509.952	0.00907	510.307	0.00182	510.348	0.01235	511.402	0.00101
																	510.621	0.00909	510.986	0.00183	511.035	0.01244	512.071	0.00102
																	511.294	0.00912	511.656	0.00184	511.702	0.0125	512.745	0.00102
																	511.958	0.00914	512.334	0.00186	512.375	0.01258	513.407	0.00102
																	512.63	0.00915	513.012	0.00188	513.058	0.01263	514.084	0.00102
																	513.316	0.00917	513.681	0.00191	513.737	0.01269	514.751	0.00101
																	513.982	0.00919	514.351	0.00193	514.404	0.01273	515.414	0.001
																	514.657	0.00921	515.027	0.00195	515.071	0.01277	516.083	0.001
																	515.329	0.00923	515.699	0.00198	515.745	0.01281	516.755	0.00101
																	516.005	0.00924	516.362	0.002	516.415	0.01284	517.42	0.00101
																	516.671	0.00926	517.038	0.00202	517.081	0.01288	518.075	0.00101
																	517.344	0.00926	517.719	0.00203	517.757	0.01291	518.754	0.00101
																	518.019	0.00927	518.388	0.00207	518.423	0.01293	519.424	0.00103
																	518.687	0.00928	519.059	0.00209	519.09	0.01294	520.1	0.00103
																	519.347	0.00929	519.725	0.00212	519.755	0.01295	520.763	0.00102
																	520.028	0.00932	520.386	0.00214	520.424	0.01296	521.443	0.00102
																	520.689	0.00933	521.065	0.00217	521.092	0.01296	522.111	0.00102
																	521.367	0.00933	521.74	0.00218	521.763	0.01296	522.776	0.00102
																	522.028	0.00933	522.412	0.00221	522.43	0.01295	523.443	0.00103
																	522.707	0.00935	523.091	0.00223	523.1	0.01295	524.119	0.00103
																	523.379	0.00936	523.77	0.00226	523.776	0.01294	524.795	0.00104
																	524.053	0.00936	524.444	0.00229	524.446	0.01294	525.463	0.00102
																	524.725	0.00936	525.125	0.00231	525.122	0.01291	526.136	0.00103
																	525.394	0.00935	525.793	0.00234	525.804	0.01287	526.808	0.00103
																	526.071	0.00935	526.473	0.00238	526.476	0.01285	527.475	0.00104
																	526.74	0.00934	527.152	0.00242	527.149	0.01283	528.139	0.00104
																	527.412	0.00932	527.828	0.00244	527.824	0.01279	528.811	0.00104
																	528.082	0.0093	528.497	0.00247	528.495	0.01275	529.485	0.00104
																	528.754	0.0093	529.161	0.00251	529.164	0.01272	530.143	0.00104
																	529.427	0.0093	529.829	0.00255	529.831	0.01266	530.819	0.00105
																	530.102	0.00929	530.501	0.00258	530.511	0.01261	531.492	0.00105
																	530.763	0.00927	531.167	0.0026	531.162	0.01256	532.162	0.00106
																	531.429	0.00924	531.829	0.00262	531.844	0.01252	532.837	0.00106
																	532.087	0.00921	532.501	0.00263	532.513	0.01245	533.502	0.00106
																	532.755	0.00918	533.168	0.00265	533.173	0.0124	534.179	0.00106
																	533.418	0.00914	533.837	0.00269	533.839	0.01232	534.85	0.00107
																	534.095	0.00909	534.496	0.00272	534.504	0.01224	535.524	0.00107
																	534.775	0.00906	535.167	0.00274	535.177	0.01215	536.197	0.00106
																	535.442	0.00903	535.843	0.00277	535.846	0.01208	536.869	0.00106
																	536.104	0.009	536.51	0.00281	536.516	0.012	537.543	0.00106
																	536.763	0.00896	537.176	0.00284	537.192	0.01193	538.212	0.00107
																	537.433	0.00892	537.849	0.00287	537.855	0.01182	538.888	0.00105
																	538.103	0.00889	538.517	0.00288	538.518	0.01172	539.564	0.00105
																	538.786	0.00883	539.185	0.0029	539.194	0.01162	540.225	0.00105
																	539.451	0.00878	539.86	0.00292	539.869	0.01153	540.895	0.00107
																	540.129	0.00872	540.537	0.00294	540.537	0.01144	541.56	0.00106
																	540.793	0.00868	541.214	0.00296	541.202	0.01136	542.228	0.00108
																	541.466	0.00864	541.882	0.00298	541.879	0.01126	542.901	0.00108
																	542.137	0.00858	542.553	0.00301	542.55	0.01116	543.573	0.00109
																	542.81	0.00852	543.228	0.00304	543.221	0.01105	544.24	0.0011
																	543.481	0.00847	543.904	0.00307	543.888	0.01092	544.896	0.0011
																	544.141	0.00843	544.568	0.0031	544.56	0.01081	545.575	0.00111
																	544.819	0.00837	545.224	0.00311	545.227	0.01069	546.236	0.00112
																	545.493	0.00832	545.896	0.00313	545.901	0.01058	546.908	0.00112
																	546.156	0.00826	546.563	0.00315	546.568	0.01046	547.579	0.00113
																	546.831	0.00821	547.225	0.00316	547.243	0.01033	548.24	0.00114
																	547.513	0.00814	547.893	0.00319	547.911	0.0102	548.907	0.00114
																	548.178	0.00808	548.56	0.00322	548.572	0.01006	549.579	0.00114
																	548.846	0.00802	549.224	0.00323	549.244	0.00994	550.248	0.00115
																	549.514	0.00797	549.888	0.00325	549.92	0.00983	550.913	0.00112
																	550.178	0.00793	550.552	0.00326	550.585	0.00972	551.582	0.00113
																	550.845	0.00787	551.215	0.00328	551.259	0.00959	552.254	0.00113
																	551.519	0.0078	551.888	0.00329	551.931	0.00946	552.907	0.00114
																	552.179	0.00774	552.574	0.00329	552.601	0.00934	553.57	0.00115
																	552.859	0.00768	553.244	0.00332	553.267	0.00921	554.231	0.00114
																	553.529	0.00762	553.905	0.00333	553.949	0.00906	554.901	0.00115
																	554.189	0.00755	554.585	0.00336	554.617	0.00894	555.57	0.00117
																	554.874	0.00748	555.256	0.00339	555.292	0.00882	556.234	0.00118
																	555.548	0.0074	555.921	0.00342	555.962	0.0087	556.896	0.0012
																	556.226	0.00733	556.599	0.00344	556.637	0.00858	557.554	0.0012
																	556.893	0.00725	557.264	0.00346	557.304	0.00846	558.228	0.00121
																	557.564	0.00718	557.933	0.00348	557.975	0.00832	558.892	0.00122
																	558.231	0.00712	558.601	0.0035	558.646	0.00819	559.563	0.00122
																	558.899	0.00705	559.267	0.00352	559.315	0.00806	560.237	0.00123
																	559.555	0.00699	559.939	0.00354	559.973	0.00794	560.9	0.00122
																	560.223	0.00692	560.619	0.00355	560.645	0.00782	561.572	0.00123
																	560.887	0.00686	561.283	0.00356	561.309	0.0077	562.242	0.00124
																	561.566	0.00681	561.942	0.00357	561.975	0.00759	562.903	0.00126
																	562.226	0.00675	562.619	0.00357	562.648	0.00748	563.58	0.00126
																	562.897	0.00668	563.272	0.00355	563.304	0.00736	564.244	0.00127
																	563.568	0.00661	563.941	0.00356	563.972	0.00722	564.912	0.00127
																	564.235	0.00655	564.605	0.00358	564.644	0.00711	565.574	0.00128
																	564.903	0.00649	565.283	0.00359	565.321	0.00701	566.238	0.00129
																	565.572	0.00641	565.951	0.00359	565.987	0.0069	566.902	0.00129
																	566.235	0.00635	566.622	0.00359	566.653	0.00681	567.563	0.00132
																	566.894	0.00629	567.297	0.00359	567.331	0.00671	568.246	0.00133
																	567.574	0.00623	567.96	0.0036	567.985	0.00662	568.911	0.00134
																	568.233	0.00618	568.637	0.00362	568.66	0.00653	569.57	0.00134
																	568.898	0.00612	569.307	0.00362	569.324	0.00645	570.244	0.00135
																	569.565	0.00604	569.971	0.00362	569.984	0.00636	570.914	0.00136
																	570.226	0.00598	570.639	0.00361	570.652	0.00626	571.583	0.00137
																	570.901	0.00592	571.308	0.00361	571.317	0.00616	572.258	0.00137
																	571.564	0.00586	571.98	0.0036	571.98	0.00605	572.915	0.00138
																	572.222	0.0058	572.641	0.00359	572.637	0.00596	573.581	0.0014
																	572.896	0.00573	573.301	0.00359	573.299	0.00588	574.257	0.00141
																	573.552	0.00567	573.959	0.00359	573.967	0.00582	574.912	0.00142
																	574.216	0.00561	574.623	0.00358	574.638	0.00575	575.585	0.00141
																	574.87	0.00555	575.287	0.00358	575.298	0.00568	576.254	0.00143
																	575.542	0.00551	575.959	0.00358	575.98	0.0056	576.929	0.00143
																	576.213	0.00545	576.62	0.00359	576.646	0.00552	577.596	0.00143
																	576.879	0.0054	577.285	0.00358	577.315	0.00547	578.268	0.00144
																	577.545	0.00533	577.949	0.00357	577.984	0.0054	578.93	0.00147
																	578.218	0.00528	578.612	0.00356	578.65	0.00533	579.593	0.00149
																	578.877	0.00522	579.287	0.00356	579.323	0.00526	580.271	0.00151
																	579.532	0.00518	579.954	0.00357	579.989	0.0052	580.932	0.00153
																	580.198	0.00513	580.623	0.00355	580.653	0.00515	581.588	0.00155
																	580.857	0.00508	581.296	0.00353	581.322	0.00506	582.248	0.00156
																	581.524	0.00503	581.966	0.00351	581.989	0.00499	582.906	0.00158
																	582.189	0.00499	582.629	0.00352	582.647	0.00493	583.572	0.00158
																	582.843	0.00495	583.296	0.00353	583.308	0.00487	584.236	0.00159
																	583.509	0.00491	583.957	0.00351	583.977	0.00481	584.897	0.00159
																	584.182	0.00487	584.616	0.00349	584.648	0.00476	585.558	0.0016
																	584.844	0.00482	585.278	0.00349	585.315	0.00472	586.231	0.0016
																	585.503	0.00477	585.942	0.00348	585.975	0.00466	586.886	0.00159
																	586.176	0.00473	586.596	0.00347	586.641	0.00462	587.553	0.00159
																	586.842	0.00469	587.259	0.00346	587.306	0.00457	588.211	0.0016
																	587.494	0.00464	587.932	0.00344	587.961	0.00452	588.883	0.0016
																	588.165	0.0046	588.598	0.00344	588.628	0.00447	589.549	0.00161
																	588.823	0.00456	589.274	0.00343	589.277	0.00442	590.217	0.00164
																	589.498	0.00453	589.949	0.0034	589.958	0.00439	590.882	0.00166
																	590.158	0.00449	590.612	0.00338	590.625	0.00435	591.539	0.00167
																	590.825	0.00447	591.288	0.00335	591.297	0.00431	592.211	0.00167
																	591.495	0.00444	591.944	0.00334	591.969	0.00427	592.876	0.00166
																	592.159	0.00439	592.615	0.00333	592.62	0.00424	593.539	0.00168
																	592.817	0.00436	593.284	0.00332	593.28	0.0042	594.199	0.00169
																	593.484	0.00433	593.948	0.0033	593.941	0.00414	594.873	0.00171
																	594.159	0.00429	594.604	0.00329	594.613	0.00409	595.526	0.00172
																	594.827	0.00427	595.28	0.00328	595.286	0.00407	596.191	0.00174
																	595.487	0.00423	595.936	0.00326	595.946	0.00403	596.861	0.00176
																	596.167	0.0042	596.607	0.00325	596.61	0.00401	597.514	0.00177
																	596.82	0.00416	597.271	0.00325	597.265	0.00397	598.179	0.00178
																	597.485	0.00413	597.929	0.00325	597.917	0.00394	598.857	0.00178
																	598.154	0.0041	598.583	0.00323	598.573	0.00391	599.513	0.00178
																	598.809	0.00408	599.251	0.00323	599.251	0.00387	600.186	0.00179
																	599.487	0.00405	599.906	0.00321	599.906	0.00386	600.865	0.00182
																	600.138	0.00402	600.551	0.00318	600.575	0.00382	601.514	0.00182
																	600.809	0.004	601.227	0.00318	601.267	0.0038	602.196	0.00184
																	601.481	0.00396	601.893	0.00317	601.932	0.00378	602.874	0.00184
																	602.144	0.00395	602.555	0.00317	602.606	0.00375	603.54	0.00185
																	602.819	0.00392	603.227	0.00314	603.281	0.00372	604.199	0.00186
																	603.487	0.0039	603.887	0.00311	603.956	0.00369	604.886	0.00189
																	604.153	0.00388	604.559	0.00309	604.626	0.00367	605.551	0.00192
																	604.818	0.00386	605.241	0.00307	605.304	0.00364	606.222	0.00195
																	605.49	0.00384	605.925	0.00308	605.976	0.00363	606.89	0.00196
																	606.164	0.00382	606.588	0.00306	606.656	0.00361	607.551	0.00195
																	606.834	0.0038	607.267	0.00305	607.324	0.00359	608.226	0.00195
																	607.502	0.00376	607.947	0.00303	607.988	0.00358	608.904	0.00196
																	608.175	0.00374	608.623	0.00302	608.652	0.00357	609.583	0.00198
																	608.843	0.00371	609.307	0.00301	609.339	0.00354	610.257	0.00199
																	609.519	0.0037	609.977	0.00299	610.009	0.00351	610.938	0.002
																	610.192	0.00369	610.656	0.00298	610.68	0.00348	611.617	0.00204
																	610.874	0.00367	611.334	0.00297	611.363	0.00347	612.279	0.00205
																	611.544	0.00366	612.007	0.00297	612.017	0.00346	612.964	0.00206
																	612.225	0.00364	612.685	0.00297	612.686	0.00344	613.643	0.00206
																	612.901	0.00361	613.345	0.00295	613.37	0.00342	614.316	0.00208
																	613.569	0.00358	614.028	0.00295	614.054	0.0034	614.992	0.0021
																	614.244	0.00357	614.713	0.00294	614.732	0.0034	615.662	0.00212
																	614.914	0.00356	615.38	0.00296	615.418	0.0034	616.337	0.00214
																	615.592	0.00355	616.063	0.00294	616.095	0.00339	617.021	0.00216
																	616.268	0.00353	616.746	0.00293	616.77	0.00336	617.691	0.00218
																	616.935	0.00352	617.427	0.00291	617.444	0.00334	618.367	0.0022
																	617.599	0.00351	618.108	0.00289	618.109	0.00332	619.042	0.0022
																	618.283	0.00351	618.78	0.00288	618.792	0.00331	619.724	0.00222
																	618.956	0.00351	619.443	0.00289	619.466	0.0033	620.401	0.00224
																	619.625	0.00351	620.126	0.00289	620.14	0.00329	621.078	0.00226
																	620.304	0.00349	620.802	0.00288	620.811	0.00329	621.758	0.00228
																	620.974	0.00348	621.477	0.00285	621.496	0.00326	622.437	0.0023
																	621.658	0.00347	622.155	0.00286	622.159	0.00324	623.122	0.00231
																	622.34	0.00347	622.82	0.00286	622.838	0.00322	623.801	0.00232
																	623.021	0.00346	623.492	0.00286	623.51	0.00321	624.484	0.00233
																	623.694	0.00343	624.175	0.00284	624.193	0.00319	625.163	0.00234
																	624.38	0.00341	624.859	0.00282	624.866	0.00318	625.838	0.00235
																	625.048	0.00341	625.537	0.00281	625.548	0.00319	626.505	0.00236
																	625.739	0.0034	626.227	0.00281	626.231	0.00319	627.186	0.00239
																	626.412	0.00339	626.905	0.00281	626.914	0.0032	627.868	0.00241
																	627.093	0.00339	627.587	0.0028	627.583	0.00319	628.529	0.00242
																	627.775	0.0034	628.281	0.00277	628.257	0.00319	629.199	0.00244
																	628.454	0.00339	628.949	0.00278	628.947	0.00318	629.892	0.00246
																	629.136	0.00338	629.631	0.00278	629.625	0.00318	630.564	0.00246
																	629.814	0.00338	630.316	0.00278	630.306	0.00317	631.248	0.00246
																	630.493	0.00336	630.99	0.00278	630.974	0.00316	631.941	0.00249
																	631.18	0.00336	631.667	0.00277	631.651	0.00315	632.62	0.00252
																	631.854	0.00336	632.346	0.00275	632.313	0.00314	633.299	0.00254
																	632.539	0.00337	633.026	0.00275	632.995	0.00312	633.991	0.00257
																	633.212	0.00336	633.712	0.00275	633.674	0.00312	634.663	0.00259
																	633.897	0.00335	634.404	0.00276	634.365	0.00312	635.36	0.00262
																	634.576	0.00335	635.083	0.00275	635.042	0.00311	636.039	0.00263
																	635.248	0.00334	635.765	0.00277	635.728	0.00309	636.698	0.00265
																	635.912	0.00333	636.44	0.00277	636.411	0.0031	637.382	0.00266
																	636.591	0.00333	637.126	0.00278	637.082	0.00311	638.07	0.00269
																	637.266	0.00333	637.797	0.00278	637.749	0.00311	638.751	0.00271
																	637.948	0.00332	638.486	0.00278	638.439	0.00311	639.411	0.00273
																	638.617	0.00331	639.167	0.00277	639.128	0.00309	640.087	0.00275
																	639.308	0.0033	639.844	0.00277	639.813	0.00308	640.764	0.00278
																	639.988	0.00331	640.524	0.00278	640.491	0.00307	641.42	0.0028
																	640.668	0.00331	641.213	0.00279	641.148	0.00306	642.115	0.00282
																	641.34	0.00331	641.886	0.0028	641.845	0.00307	642.78	0.00285
																	642.03	0.0033	642.559	0.00281	642.506	0.00306	643.462	0.00287
																	642.702	0.0033	643.245	0.00281	643.182	0.00305	644.145	0.00288
																	643.389	0.0033	643.907	0.00282	643.858	0.00305	644.821	0.00288
																	644.057	0.0033	644.585	0.00283	644.525	0.00305	645.497	0.00289
																	644.723	0.00329	645.267	0.00285	645.21	0.00306	646.173	0.00292
																	645.402	0.0033	645.945	0.00285	645.887	0.00306	646.851	0.00297
																	646.074	0.0033	646.622	0.00286	646.56	0.00305	647.533	0.00299
																	646.756	0.0033	647.309	0.00286	647.229	0.00304	648.204	0.00301
																	647.432	0.0033	647.975	0.00288	647.89	0.00304	648.886	0.00304
																	648.105	0.00329	648.658	0.00288	648.579	0.00305	649.561	0.00307
																	648.774	0.00328	649.345	0.00288	649.232	0.00308	650.251	0.0031
																	649.447	0.00329	650.023	0.0029	649.924	0.00308	650.924	0.00312
																	650.137	0.0033	650.698	0.00291	650.593	0.00307	651.591	0.00314
																	650.809	0.00331	651.375	0.00293	651.281	0.00306	652.278	0.00318
																	651.493	0.00331	652.056	0.00295	651.934	0.00307	652.943	0.0032
																	652.167	0.0033	652.73	0.00297	652.63	0.00307	653.621	0.00322
																	652.83	0.00329	653.409	0.00297	653.302	0.00306	654.299	0.00324
																	653.503	0.0033	654.089	0.00297	653.983	0.00305	654.971	0.00328
																	654.192	0.00329	654.75	0.00297	654.662	0.00303	655.651	0.0033
																	654.857	0.00329	655.434	0.003	655.348	0.00304	656.322	0.00332
																	655.538	0.00329	656.116	0.00302	656.021	0.00302	657	0.00334
																	656.214	0.00328	656.794	0.00305	656.711	0.00302	657.686	0.00336
																	656.871	0.00328	657.469	0.00307	657.379	0.00302	658.363	0.00339
																	657.563	0.00329	658.14	0.00309	658.066	0.00302	659.035	0.00342
																	658.238	0.00329	658.813	0.00311	658.744	0.00303	659.707	0.00346
																	658.902	0.00329	659.498	0.00314	659.431	0.00303	660.389	0.00349
																	659.593	0.00328	660.172	0.00315	660.11	0.00304	661.062	0.00351
																	660.273	0.0033	660.839	0.00317	660.791	0.00303	661.737	0.00352
																	660.946	0.0033	661.524	0.00321	661.475	0.00304	662.421	0.00355
																	661.628	0.00329	662.197	0.00326	662.14	0.00304	663.102	0.0036
																	662.292	0.00328	662.867	0.0033	662.813	0.00305	663.783	0.00364
																	662.976	0.00327	663.552	0.00332	663.492	0.00304	664.456	0.00369
																	663.654	0.00325	664.229	0.00335	664.172	0.00304	665.129	0.00372
																	664.332	0.00324	664.901	0.00337	664.842	0.00303	665.805	0.00375
																	664.991	0.00324	665.584	0.0034	665.52	0.00303	666.486	0.00378
																	665.675	0.00324	666.254	0.00344	666.19	0.00303	667.163	0.00382
																	666.35	0.00324	666.929	0.00349	666.837	0.00303	667.844	0.00387
																	667.022	0.00325	667.605	0.00352	667.515	0.00303	668.524	0.00389
																	667.7	0.00325	668.3	0.00356	668.191	0.00303	669.208	0.00394
																	668.369	0.00325	668.966	0.00361	668.875	0.00302	669.879	0.00397
																	669.042	0.00326	669.654	0.00365	669.547	0.00302	670.553	0.00401
																	669.718	0.00326	670.334	0.00368	670.228	0.00303	671.233	0.00405
																	670.396	0.00326	671.009	0.00372	670.907	0.00303	671.91	0.00409
																	671.038	0.00325	671.704	0.00377	671.589	0.00303	672.584	0.00413
																	671.722	0.00324	672.397	0.0038	672.251	0.003	673.262	0.00417
																	672.402	0.00324	673.069	0.00386	672.917	0.003	673.949	0.00423
																	673.076	0.00322	673.759	0.00392	673.601	0.003	674.624	0.00427
																	673.762	0.00323	674.431	0.00398	674.282	0.00301	675.303	0.00431
																	674.429	0.00324	675.097	0.00402	674.953	0.00302	675.973	0.00434
																	675.103	0.00325	675.774	0.00406	675.64	0.00302	676.643	0.00439
																	675.774	0.00325	676.442	0.00411	676.305	0.00301	677.33	0.00444
																	676.452	0.00323	677.108	0.00416	676.969	0.00301	678	0.00448
																	677.126	0.00324	677.775	0.0042	677.657	0.00301	678.661	0.00452
																	677.795	0.00323	678.454	0.00425	678.336	0.00302	679.352	0.00457
																	678.472	0.00324	679.115	0.00428	679.026	0.00302	680.019	0.00461
																	679.152	0.00325	679.787	0.0043	679.693	0.00303	680.691	0.00467
																	679.829	0.00325	680.466	0.00435	680.383	0.00303	681.375	0.00472
																	680.506	0.00324	681.133	0.00439	681.062	0.00303	682.025	0.00479
																	681.172	0.00323	681.804	0.00444	681.726	0.00305	682.718	0.00483
																	681.846	0.00324	682.484	0.00449	682.402	0.00305	683.388	0.00488
																	682.524	0.00325	683.16	0.00455	683.083	0.00308	684.063	0.00492
																	683.189	0.00326	683.837	0.0046	683.742	0.0031	684.752	0.00496
																	683.859	0.00326	684.51	0.00465	684.422	0.00312	685.431	0.00501
																	684.534	0.00327	685.173	0.00469	685.077	0.00314	686.093	0.00506
																	685.208	0.00327	685.842	0.00475	685.771	0.00314	686.764	0.00513
																	685.877	0.00327	686.518	0.00479	686.418	0.00313	687.436	0.00518
																	686.558	0.00328	687.191	0.00485	687.094	0.00314	688.108	0.00522
																	687.229	0.00329	687.864	0.00491	687.772	0.00316	688.783	0.00528
																	687.9	0.00331	688.542	0.00495	688.452	0.00319	689.462	0.0053
																	688.576	0.00333	689.218	0.00501	689.131	0.00319	690.127	0.00535
																	689.258	0.00334	689.891	0.00505	689.819	0.0032	690.792	0.0054
																	689.919	0.00337	690.584	0.00511	690.493	0.00323	691.479	0.00546
																	690.594	0.00338	691.267	0.00518	691.173	0.00325	692.143	0.00552
																	691.268	0.00341	691.932	0.00525	691.814	0.00327	692.812	0.00556
																	691.935	0.00346	692.597	0.00531	692.48	0.00328	693.49	0.0056
																	692.62	0.00349	693.272	0.00537	693.165	0.00331	694.162	0.00565
																	693.302	0.00352	693.952	0.00542	693.852	0.00333	694.844	0.00572
																	693.97	0.00353	694.623	0.00548	694.527	0.00337	695.528	0.00578
																	694.643	0.00356	695.3	0.00552	695.186	0.0034	696.189	0.00583
																	695.327	0.0036	695.97	0.00556	695.868	0.00346	696.864	0.00586
																	695.997	0.00364	696.649	0.0056	696.523	0.00352	697.555	0.0059
																	696.667	0.00369	697.329	0.00565	697.22	0.00359
																	697.345	0.00374	698.009	0.00569	697.937	0.00365
																	698.018	0.0038

## Sheet: Figure 3
Figure 3a
	Conversion	GLYA	GLYOA	XA	FA
Blank	63.8	7.1	14.5	21.8	23.8
MnO2-P	63.9	4.25	4.1	3.58	83.3
MnO2-D	99.2	1.4	3.2	2.8	83.15
The data in Fig. 3b are in the Supporting Information.
Figure 3c
	Con	Sel
1	99.2	83.1452
2	96.8	84.1942
3	93.8	83.3689
4	90.1	84.9057
5	86.4	87.963
6	80.9	89.6168
7	95.8	85.0731
Figure 3d
	Conversion	FA Sel
EG	99.1	84.5
12P	77.4	66.5
13P	82.5	66.7
Erythritol	99.8	95
Xylitol	99.7	87.6
sorbitol	99.8	82.5
	Conversion	FA Sel
FA	5.5	0
GLYOA	99.1	91.5
OX	94.3	85.1
GLYA	99.6	80.5
TA	99.1	78.2

## Sheet: Figure 4
Fig.4a																	Fig.4b
	60		80		100		120		140		160		180		200		blank		MnO2-P		MnO2-D
2000	58.133	2000	-116.769	2000	-43.5151	2000	66.239	2000	-80.3691	2000	-175.661	2000	-63.544	2000	35.2785
2001.71	-114.566	2001.71	60.4865	2001.71	21.8318	2001.71	73.3123	2001.71	0.18376	2001.71	-96.4624	2001.71	-119.926	2001.71	-6.20435	3455	0.01634	3455	-0.00879	3455	-0.01294
2003.42	-6.85674	2003.42	58.1046	2003.42	92.5095	2003.42	20.7973	2003.42	104.848	2003.42	-125.329	2003.42	-4.62296	2003.42	-38.725	3455.1	-0.0037	3455.1	-0.0064	3455.1	-0.00524
2005.13	-11.7369	2005.13	-133.961	2005.13	-33.2893	2005.13	-34.0862	2005.13	121.754	2005.13	-56.7415	2005.13	-81.5509	2005.13	-60.4582	3455.2	0.0122	3455.2	-0.00282	3455.2	-0.0022
2006.84	26.3848	2006.84	-60.7744	2006.84	-173.399	2006.84	35.9461	2006.84	-181.516	2006.84	-81.7417	2006.84	-149.003	2006.84	-68.578	3455.3	0.01687	3455.3	-0.0081	3455.3	0.01085
2008.55	-72.7328	2008.55	77.3013	2008.55	-30.9072	2008.55	95.7747	2008.55	-238.018	2008.55	-186.135	2008.55	-112.342	2008.55	-295.815	3455.4	0.00463	3455.4	0.00561	3455.4	0.00953
2010.26	111.666	2010.26	-93.649	2010.26	-61.0946	2010.26	55.1616	2010.26	125.861	2010.26	-244.242	2010.26	29.4882	2010.26	-11.1209	3455.5	-0.0022	3455.5	0.00501	3455.5	-0.0013
2011.97	-9.80696	2011.97	-127.557	2011.97	46.8776	2011.97	41.7291	2011.97	80.1459	2011.97	-262.612	2011.97	17.4954	2011.97	-32.1039	3455.6	-0.01004	3455.6	0.00416	3455.6	-0.02315
2013.69	-21.3679	2013.69	39.804	2013.69	112.091	2013.69	84.3218	2013.69	-92.9398	2013.69	-226.923	2013.69	-160.583	2013.69	55.013	3455.7	-0.0002309	3455.7	-0.00186	3455.7	-0.000961082
2015.4	93.0798	2015.4	119.53	2015.4	11.5369	2015.4	91.3293	2015.4	-310.91	2015.4	-156.394	2015.4	-96.6703	2015.4	-55.6986	3455.8	-0.01339	3455.8	0.00421	3455.8	-0.000907923
2017.11	54.2484	2017.11	-88.4131	2017.11	-58.0717	2017.11	89.8976	2017.11	-178.9	2017.11	-47.2608	2017.11	-120.824	2017.11	-91.8419	3455.9	0.00318	3455.9	-0.0116	3455.9	0.01214
2018.82	34.1317	2018.82	-114.085	2018.82	10.6364	2018.82	-153.482	2018.82	-61.4162	2018.82	-33.1522	2018.82	-29.1207	2018.82	-82.3701	3456	0.00231	3456	-0.00327	3456	0.01009
2020.53	-80.5173	2020.53	-90.8567	2020.53	-198.64	2020.53	-42.544	2020.53	148.961	2020.53	4.39863	2020.53	-153.16	2020.53	-132.859	3456.1	-0.01523	3456.1	0.00389	3456.1	0.00911
2022.24	18.2478	2022.24	-30.0583	2022.24	-18.3998	2022.24	-99.4553	2022.24	53.3104	2022.24	-25.8777	2022.24	-94.5452	2022.24	-215.937	3456.2	0.00459	3456.2	-0.00324	3456.2	0.02072
2023.95	-137.568	2023.95	149.568	2023.95	141.88	2023.95	-167.412	2023.95	-177.469	2023.95	-38.0608	2023.95	113.988	2023.95	-148.365	3456.3	0.00488	3456.3	0.00369	3456.3	0.01211
2025.66	-179.08	2025.66	140.353	2025.66	169.284	2025.66	-60.7667	2025.66	-103.049	2025.66	24.0757	2025.66	108.787	2025.66	-54.3544	3456.4	0.00909	3456.4	-0.00468	3456.4	-0.01411
2027.37	-181.883	2027.37	-39.4976	2027.37	199.122	2027.37	-201.905	2027.37	-27.3116	2027.37	0.15363	2027.37	-100.721	2027.37	16.0293	3456.5	0.0019	3456.5	-0.00382	3456.5	-0.01589
2029.08	-287.356	2029.08	-156.403	2029.08	16.2245	2029.08	-99.1575	2029.08	-64.3605	2029.08	44.4801	2029.08	-53.5392	2029.08	-71.9475	3456.6	-0.00282	3456.6	-0.01043	3456.6	-0.00909
2030.79	-170.502	2030.79	-9.22001	2030.79	-5.63148	2030.79	230.377	2030.79	94.009	2030.79	86.0404	2030.79	-57.3261	2030.79	-60.0149	3456.7	-0.01103	3456.7	-0.00831	3456.7	-0.00506
2032.5	-59.6743	2032.5	126.173	2032.5	29.5433	2032.5	96.8478	2032.5	27.5986	2032.5	92.6769	2032.5	-152.611	2032.5	-51.0883	3456.8	0.00429	3456.8	-0.00847	3456.8	0.00167
2034.21	128.666	2034.21	165.234	2034.21	-94.7711	2034.21	34.9634	2034.21	-48.0488	2034.21	-1.32473	2034.21	-253.357	2034.21	-64.3684	3456.9	0.00789	3456.9	0.00329	3456.9	-0.01587
2035.92	-35.0844	2035.92	12.6093	2035.92	-210.664	2035.92	-45.1918	2035.92	159.842	2035.92	-7.67622	2035.92	-120.639	2035.92	-49.7677	3457	0.00092716	3457	-0.00012351	3457	-0.0124
2037.63	66.6622	2037.63	1.13094	2037.63	-96.2491	2037.63	-41.6669	2037.63	-10.6969	2037.63	153.553	2037.63	32.4938	2037.63	-125.692	3457.1	0.0061	3457.1	-0.00124	3457.1	-0.0068
2039.35	-146.583	2039.35	42.5164	2039.35	-194.502	2039.35	2.67201	2039.35	23.1785	2039.35	76.4208	2039.35	83.4169	2039.35	-136.047	3457.2	0.00504	3457.2	0.0091	3457.2	0.01398
2041.06	53.0099	2041.06	49.6588	2041.06	-111.273	2041.06	116.52	2041.06	-58.7019	2041.06	46.6763	2041.06	112.98	2041.06	-100.499	3457.3	-0.00492	3457.3	0.01419	3457.3	-0.001
2042.77	-46.0601	2042.77	17.5066	2042.77	135.32	2042.77	91.7868	2042.77	-59.722	2042.77	-34.7799	2042.77	-103.656	2042.77	-150.655	3457.4	0.01078	3457.4	-0.00342	3457.4	-0.00352
2044.48	48.5512	2044.48	-156.025	2044.48	29.8591	2044.48	-85.6908	2044.48	-96.6963	2044.48	50.7735	2044.48	-170.948	2044.48	-73.9622	3457.5	0.00946	3457.5	0.0074	3457.5	-0.01212
2046.19	-63.7274	2046.19	-47.1929	2046.19	47.305	2046.19	22.6711	2046.19	-178.515	2046.19	-89.3203	2046.19	-135.012	2046.19	-157.691	3457.6	-0.0119	3457.6	0.00862	3457.6	-0.01017
2047.9	-54.1043	2047.9	196.542	2047.9	197.455	2047.9	41.3383	2047.9	-61.0259	2047.9	49.395	2047.9	-51.6641	2047.9	-185.005	3457.7	0.00727	3457.7	0.0035	3457.7	0.01111
2049.61	43.3077	2049.61	73.7113	2049.61	25.495	2049.61	-60.9373	2049.61	61.7022	2049.61	98.7516	2049.61	133.248	2049.61	-26.0072	3457.8	0.000305909	3457.8	0.00632	3457.8	-0.0161
2051.32	7.32685	2051.32	-60.2574	2051.32	3.36548	2051.32	-23.4022	2051.32	-7.95946	2051.32	102.141	2051.32	16.0433	2051.32	-58.0496	3457.9	-0.00837	3457.9	0.00143	3457.9	0.01382
2053.03	-126.409	2053.03	65.1413	2053.03	166.532	2053.03	24.4621	2053.03	-124.651	2053.03	-1.04696	2053.03	-55.5779	2053.03	16.7658	3458	-0.000261058	3458	-0.0012	3458	-0.016
2054.74	-148.998	2054.74	87.0609	2054.74	168.885	2054.74	-105.325	2054.74	-86.1418	2054.74	-131.296	2054.74	11.6678	2054.74	-9.2386	3458.1	0.00367	3458.1	-0.003	3458.1	0.01154
2056.45	-115.299	2056.45	-129.689	2056.45	2.8986	2056.45	69.0625	2056.45	192.838	2056.45	-15.2019	2056.45	-117.5	2056.45	-132.842	3458.2	0.00636	3458.2	0.00638	3458.2	-0.02822
2058.16	-72.0907	2058.16	-223.577	2058.16	-58.6843	2058.16	-4.51444	2058.16	156.368	2058.16	-106.562	2058.16	13.8504	2058.16	27.0215	3458.3	0.00959	3458.3	-0.00282	3458.3	0.00277
2059.87	301.411	2059.87	-228.674	2059.87	-177.38	2059.87	-126.709	2059.87	133.076	2059.87	-127.052	2059.87	62.1632	2059.87	52.8375	3458.4	-0.0081	3458.4	0.00979	3458.4	0.01491
2061.58	70.1941	2061.58	-57.0487	2061.58	-5.20219	2061.58	-26.7686	2061.58	-63.307	2061.58	-36.1404	2061.58	74.9905	2061.58	7.40196	3458.5	0.00192	3458.5	0.00436	3458.5	-0.00556
2063.29	56.2825	2063.29	-94.864	2063.29	65.1021	2063.29	75.8773	2063.29	-68.0865	2063.29	-44.2037	2063.29	39.4894	2063.29	-30.3874	3458.6	-0.00278	3458.6	0.01192	3458.6	0.00201
2065	184.422	2065	-168.303	2065	247.015	2065	-59.33	2065	-106.372	2065	9.9849	2065	-174.789	2065	-131.07	3458.7	-0.01301	3458.7	-0.00468	3458.7	0.00219
2066.72	172.718	2066.72	-173.206	2066.72	184.737	2066.72	-143.361	2066.72	64.8792	2066.72	37.3617	2066.72	24.5612	2066.72	-87.795	3458.8	-0.00258	3458.8	-0.00758	3458.8	-0.000699519
2068.43	-40.4912	2068.43	58.7317	2068.43	125.532	2068.43	108.602	2068.43	-82.2733	2068.43	43.3135	2068.43	76.6395	2068.43	1.03371	3458.9	-0.01071	3458.9	0.00662	3458.9	0.02328
2070.14	-11.8926	2070.14	129.03	2070.14	-33.9712	2070.14	113.998	2070.14	93.7212	2070.14	67.1063	2070.14	62.8303	2070.14	177.722	3459	0.00696	3459	0.00664	3459	-0.000281158
2071.85	48.3927	2071.85	84.3072	2071.85	-13.6028	2071.85	133.156	2071.85	72.2648	2071.85	-61.867	2071.85	-32.2635	2071.85	189.804	3459.1	-0.01705	3459.1	0.00433	3459.1	0.0116
2073.56	-23.7491	2073.56	113.495	2073.56	-0.77774	2073.56	-80.4755	2073.56	94.6877	2073.56	45.6228	2073.56	-236.193	2073.56	108.671	3459.2	0.0025	3459.2	-0.00397	3459.2	0.01601
2075.27	-15.6875	2075.27	57.4395	2075.27	-33.0309	2075.27	-131.207	2075.27	108.106	2075.27	121.126	2075.27	-240.864	2075.27	6.96701	3459.3	0.00879	3459.3	-0.00172	3459.3	-0.00481
2076.98	-8.16994	2076.98	-122.832	2076.98	-105.264	2076.98	113.023	2076.98	114.338	2076.98	-91.4918	2076.98	-156.479	2076.98	111.112	3459.4	0.00298	3459.4	-0.00933	3459.4	-0.00676
2078.69	173.214	2078.69	16.6468	2078.69	36.8314	2078.69	18.9568	2078.69	125.342	2078.69	-164.476	2078.69	-127.307	2078.69	94.6889	3459.5	-0.00329	3459.5	-0.00782	3459.5	-0.00261
2080.4	46.9994	2080.4	99.1755	2080.4	196.014	2080.4	-83.5965	2080.4	-165.632	2080.4	-94.6527	2080.4	-48.8652	2080.4	-56.1282	3459.6	-0.00326	3459.6	0.00806	3459.6	-0.00871
2082.11	48.1917	2082.11	95.5639	2082.11	-19.8024	2082.11	29.2812	2082.11	-208.761	2082.11	-161.091	2082.11	37.4857	2082.11	-50.3901	3459.7	0.00446	3459.7	-0.00213	3459.7	-0.00289
2083.82	-40.0362	2083.82	28.1217	2083.82	-18.1622	2083.82	40.8004	2083.82	-141.168	2083.82	-48.0296	2083.82	13.4083	2083.82	-31.5136	3459.8	0.00179	3459.8	-0.0043	3459.8	0.00985
2085.53	-16.7989	2085.53	18.3782	2085.53	-30.482	2085.53	177.009	2085.53	-188.025	2085.53	-156.044	2085.53	-31.7539	2085.53	3.18604	3459.9	-0.00221	3459.9	-0.00582	3459.9	0.01138
2087.24	101.939	2087.24	200.587	2087.24	62.3143	2087.24	237.709	2087.24	-93.4971	2087.24	-154.258	2087.24	-49.9754	2087.24	-32.307	3460	-0.00372	3460	0.00604	3460	-0.0082
2088.95	91.2378	2088.95	110.587	2088.95	7.74071	2088.95	263.484	2088.95	139.063	2088.95	85.7304	2088.95	-109.711	2088.95	-90.3138	3460.1	-0.00609	3460.1	0.00217	3460.1	-0.00276
2090.66	21.8118	2090.66	30.3501	2090.66	73.1141	2090.66	-17.9116	2090.66	41.0281	2090.66	77.3953	2090.66	-69.0038	2090.66	-136.119	3460.2	0.00011893	3460.2	0.000854638	3460.2	-0.00628
2092.38	51.7933	2092.38	46.0733	2092.38	65.189	2092.38	250.525	2092.38	85.6398	2092.38	100.101	2092.38	-30.4851	2092.38	-54.6653	3460.3	-0.01551	3460.3	-0.00572	3460.3	0.00534
2094.09	72.6818	2094.09	-40.3441	2094.09	-123.836	2094.09	169.891	2094.09	29.5958	2094.09	-25.8567	2094.09	-89.6584	2094.09	-12.6576	3460.4	-0.00676	3460.4	-0.00222	3460.4	0.01484
2095.8	93.8437	2095.8	-104.402	2095.8	1.78257	2095.8	231.081	2095.8	89.5502	2095.8	-123.746	2095.8	-9.40067	2095.8	-39.9629	3460.5	-0.0144	3460.5	-0.01308	3460.5	-0.000410763
2097.51	-31.6368	2097.51	-23.8722	2097.51	-39.9756	2097.51	84.9374	2097.51	82.6248	2097.51	-21.549	2097.51	208.923	2097.51	-4.10647	3460.6	-0.000405816	3460.6	0.01677	3460.6	-0.01627
2099.22	57.3803	2099.22	25.5049	2099.22	-86.5241	2099.22	68.2768	2099.22	-31.5272	2099.22	170.333	2099.22	205.869	2099.22	-59.6671	3460.7	0.0019	3460.7	0.000708973	3460.7	-0.00824
2100.93	-121.138	2100.93	36.3796	2100.93	48.166	2100.93	85.1035	2100.93	22.2681	2100.93	-31.2627	2100.93	223.026	2100.93	-31.9094	3460.8	0.00168	3460.8	-0.005	3460.8	0.01008
2102.64	-168.773	2102.64	134.829	2102.64	0.52076	2102.64	95.7824	2102.64	-178.5	2102.64	-219.541	2102.64	-52.0222	2102.64	73.516	3460.9	0.0096	3460.9	-0.00824	3460.9	-0.01843
2104.35	-72.4933	2104.35	211.049	2104.35	92.1911	2104.35	83.0124	2104.35	-152.396	2104.35	-130.446	2104.35	-65.817	2104.35	-66.3474	3461	-0.00608	3461	-0.00217	3461	-0.02509
2106.06	22.7934	2106.06	365.529	2106.06	42.0625	2106.06	-64.5262	2106.06	129.853	2106.06	-205.913	2106.06	-101.802	2106.06	22.6456	3461.1	-0.00631	3461.1	-0.00181	3461.1	0.01714
2107.77	70.5476	2107.77	77.36	2107.77	-113.836	2107.77	-86.8591	2107.77	-72.9225	2107.77	31.0595	2107.77	-218.794	2107.77	-52.2221	3461.2	0.000209404	3461.2	-0.000355845	3461.2	0.00306
2109.48	66.5517	2109.48	37.9663	2109.48	63.0731	2109.48	-37.9469	2109.48	-112.606	2109.48	23.9804	2109.48	53.1331	2109.48	31.1116	3461.3	0.01053	3461.3	0.00575	3461.3	0.00281
2111.19	-11.1498	2111.19	-17.6849	2111.19	70.1844	2111.19	-11.6616	2111.19	46.6701	2111.19	-105.13	2111.19	-22.0404	2111.19	53.9011	3461.4	0.00046273	3461.4	0.01103	3461.4	0.00235
2112.9	73.9167	2112.9	155.867	2112.9	-31.9582	2112.9	-5.47923	2112.9	2.80686	2112.9	-49.3023	2112.9	74.4192	2112.9	-48.2638	3461.5	0.000981444	3461.5	0.01326	3461.5	-0.00791
2114.61	-70.6256	2114.61	202.505	2114.61	62.8803	2114.61	-8.22214	2114.61	-30.7898	2114.61	-95.718	2114.61	5.12324	2114.61	-10.7988	3461.6	0.00879	3461.6	0.00819	3461.6	-0.01891
2116.32	-55.7472	2116.32	163.524	2116.32	33.5487	2116.32	-87.2949	2116.32	-74.7898	2116.32	-7.12805	2116.32	63.3223	2116.32	-134.77	3461.7	-0.00445	3461.7	-0.000259458	3461.7	-0.00336
2118.04	206.139	2118.04	256.603	2118.04	117.319	2118.04	-142.234	2118.04	-78.4419	2118.04	141.304	2118.04	17.6356	2118.04	-244.879	3461.8	0.01146	3461.8	0.00496	3461.8	-0.00038165
2119.75	74.4876	2119.75	300.525	2119.75	-184.891	2119.75	-81.3839	2119.75	-111.039	2119.75	89.9477	2119.75	168.907	2119.75	-10.8929	3461.9	0.01146	3461.9	-0.00858	3461.9	0.02202
2121.46	-36.0213	2121.46	79.3117	2121.46	-83.8105	2121.46	163.29	2121.46	-24.5735	2121.46	43.4032	2121.46	57.5504	2121.46	-25.5646	3462	0.00403	3462	-0.00249	3462	0.00737
2123.17	111.66	2123.17	84.335	2123.17	-77.7353	2123.17	109.927	2123.17	104.439	2123.17	110.309	2123.17	-125.83	2123.17	-67.8102	3462.1	-0.00544	3462.1	-0.01409	3462.1	-0.00921
2124.88	71.6127	2124.88	122.665	2124.88	-43.4081	2124.88	126.868	2124.88	-42.8781	2124.88	-68.8328	2124.88	-66.9598	2124.88	-149.487	3462.2	0.00579	3462.2	-0.00127	3462.2	-0.00106
2126.59	-176.936	2126.59	170.994	2126.59	101.116	2126.59	358.106	2126.59	3.09974	2126.59	-103.182	2126.59	-77.0982	2126.59	25.3242	3462.3	-0.00724	3462.3	0.00494	3462.3	0.01755
2128.3	2.94211	2128.3	160.612	2128.3	79.6843	2128.3	99.8332	2128.3	27.5992	2128.3	-57.1922	2128.3	71.7001	2128.3	187.652	3462.4	0.00224	3462.4	-0.00852	3462.4	-0.01224
2130.01	62.2294	2130.01	17.1931	2130.01	172.357	2130.01	119.497	2130.01	77.6508	2130.01	-62.8552	2130.01	100.32	2130.01	154.551	3462.5	0.01374	3462.5	-0.0016	3462.5	-0.00704
2131.72	-230.926	2131.72	72.609	2131.72	127.738	2131.72	-185.165	2131.72	46.038	2131.72	-222.132	2131.72	-83.5346	2131.72	108.904	3462.6	0.00578	3462.6	-0.00247	3462.6	-0.01067
2133.43	-111.346	2133.43	205.778	2133.43	173.094	2133.43	-128.723	2133.43	48.1606	2133.43	129.168	2133.43	-134.863	2133.43	-39.4578	3462.7	-0.01085	3462.7	0.00721	3462.7	0.00427
2135.14	-123.38	2135.14	166.379	2135.14	46.3367	2135.14	-30.6311	2135.14	147.114	2135.14	326.397	2135.14	-36.241	2135.14	-49.5257	3462.8	-0.02058	3462.8	-0.00873	3462.8	-0.00167
2136.85	36.4594	2136.85	-131.21	2136.85	26.2361	2136.85	8.67315	2136.85	97.548	2136.85	-29.4088	2136.85	-133.253	2136.85	-93.107	3462.9	0.00443	3462.9	0.000914916	3462.9	0.00334
2138.56	-22.2955	2138.56	-83.9912	2138.56	53.9474	2138.56	-20.8066	2138.56	-14.3972	2138.56	54.5124	2138.56	-237.53	2138.56	73.2562	3463	0.000728119	3463	-0.01336	3463	0.01184
2140.27	-273.317	2140.27	217.228	2140.27	-47.8834	2140.27	8.02178	2140.27	-153.896	2140.27	3.50421	2140.27	-79.6284	2140.27	39.7882	3463.1	0.01544	3463.1	-0.00988	3463.1	-0.00144
2141.98	-100.727	2141.98	-17.8883	2141.98	33.7936	2141.98	18.4907	2141.98	-198.737	2141.98	-166.449	2141.98	-55.7966	2141.98	53.2022	3463.2	0.00599	3463.2	-0.00965	3463.2	-0.00289
2143.7	66.3143	2143.7	-75.7763	2143.7	14.9685	2143.7	-11.6781	2143.7	184.94	2143.7	-67.7388	2143.7	-98.7674	2143.7	136.535	3463.3	-0.01361	3463.3	-0.01437	3463.3	0.00599
2145.41	35.6844	2145.41	-98.3215	2145.41	10.6044	2145.41	-53.9647	2145.41	194.026	2145.41	129.713	2145.41	-79.7576	2145.41	3.79529	3463.4	0.00195	3463.4	-0.00995	3463.4	-0.00468
2147.12	159.837	2147.12	157.958	2147.12	-84.883	2147.12	-92.8127	2147.12	-19.6733	2147.12	75.7734	2147.12	-9.42379	2147.12	-62.384	3463.5	0.00563	3463.5	-0.00223	3463.5	-0.00133
2148.83	86.4642	2148.83	43.2503	2148.83	-74.4096	2148.83	37.6564	2148.83	-198.086	2148.83	92.1069	2148.83	18.487	2148.83	169.338	3463.6	-0.00849	3463.6	-0.0072	3463.6	-0.00077413
2150.54	91.7037	2150.54	196.761	2150.54	-219.71	2150.54	61.1605	2150.54	-129.953	2150.54	-120.1	2150.54	13.4746	2150.54	40.8559	3463.7	-0.000677236	3463.7	-0.01028	3463.7	-0.01239
2152.25	-87.5166	2152.25	147.182	2152.25	-123.539	2152.25	181.492	2152.25	12.7523	2152.25	-50.2033	2152.25	-2.71805	2152.25	-91.7048	3463.8	-0.01758	3463.8	0.00204	3463.8	0.00312
2153.96	5.0754	2153.96	-5.43048	2153.96	48.5437	2153.96	43.3683	2153.96	46.4216	2153.96	-158.743	2153.96	62.931	2153.96	53.7311	3463.9	-0.00883	3463.9	0.00864	3463.9	-0.00519
2155.67	-22.2843	2155.67	61.9793	2155.67	246.816	2155.67	-65.4045	2155.67	-12.7065	2155.67	-204.74	2155.67	-35.3487	2155.67	-41.6474	3464	0.00833	3464	0.01289	3464	-0.00933
2157.38	1.57761	2157.38	94.7217	2157.38	-56.9663	2157.38	72.585	2157.38	175.048	2157.38	-72.4294	2157.38	20.6086	2157.38	-0.1532	3464.1	-0.01071	3464.1	-0.00225	3464.1	-0.01297
2159.09	-63.3826	2159.09	74.6818	2159.09	-215.881	2159.09	19.6002	2159.09	12.9997	2159.09	-77.9317	2159.09	21.0617	2159.09	66.8657	3464.2	0.00285	3464.2	-0.00727	3464.2	0.01554
2160.8	-237.967	2160.8	-117.443	2160.8	-26.1319	2160.8	133.436	2160.8	52.1433	2160.8	-148.755	2160.8	133.7	2160.8	-57.8042	3464.3	0.00567	3464.3	-0.02108	3464.3	0.000338363
2162.51	-58.3325	2162.51	-146.94	2162.51	6.85602	2162.51	31.225	2162.51	-17.6435	2162.51	-91.6878	2162.51	111.754	2162.51	-217.528	3464.4	0.00816	3464.4	-0.01098	3464.4	-0.00278
2164.22	-119.452	2164.22	-112.318	2164.22	65.8297	2164.22	74.1595	2164.22	-169.634	2164.22	-12.4855	2164.22	-11.9313	2164.22	10.8205	3464.5	-0.00993	3464.5	-0.00237	3464.5	0.01568
2165.93	-58.3563	2165.93	-72.7249	2165.93	13.6196	2165.93	169.546	2165.93	34.448	2165.93	-91.2088	2165.93	10.0389	2165.93	75.083	3464.6	0.0064	3464.6	-0.00232	3464.6	-0.00723
2167.64	5.78373	2167.64	-144.216	2167.64	-22.3092	2167.64	126.472	2167.64	-108.381	2167.64	64.9928	2167.64	-51.543	2167.64	-74.5982	3464.7	0.00718	3464.7	-0.00113	3464.7	0.00734
2169.35	27.6386	2169.35	-235.384	2169.35	48.694	2169.35	180.141	2169.35	-100.554	2169.35	87.1684	2169.35	131.07	2169.35	83.4399	3464.8	0.00744	3464.8	0.00183	3464.8	-0.01055
2171.07	-69.3333	2171.07	-205.741	2171.07	13.8543	2171.07	235.523	2171.07	-155.447	2171.07	-107.792	2171.07	-134.451	2171.07	17.3654	3464.9	-0.00413	3464.9	-0.00367	3464.9	-0.000229632
2172.78	-53.5281	2172.78	80.0177	2172.78	-18.7199	2172.78	142.428	2172.78	-76.8442	2172.78	-83.1688	2172.78	-210.882	2172.78	-58.6911	3465	0.00519	3465	-0.00188	3465	0.00162
2174.49	-203.999	2174.49	94.5128	2174.49	134.257	2174.49	-60.1985	2174.49	89.4495	2174.49	-2.32695	2174.49	-177.56	2174.49	23.844	3465.1	0.00558	3465.1	0.01437	3465.1	-0.02763
2176.2	-150.117	2176.2	-39.3629	2176.2	180.434	2176.2	18.0398	2176.2	22.764	2176.2	-20.5181	2176.2	-170.137	2176.2	-58.2966	3465.2	-0.00533	3465.2	0.00431	3465.2	0.00598
2177.91	-6.61771	2177.91	-136.064	2177.91	110.232	2177.91	-49.5628	2177.91	-143.539	2177.91	50.2775	2177.91	-73.1426	2177.91	23.0962	3465.3	0.00206	3465.3	-0.00105	3465.3	-0.01239
2179.62	-59.3772	2179.62	-216.754	2179.62	-10.8959	2179.62	71.7649	2179.62	-20.3668	2179.62	-40.7182	2179.62	27.079	2179.62	62.3195	3465.4	-0.00559	3465.4	0.00472	3465.4	-0.01792
2181.33	-134.528	2181.33	-161.831	2181.33	255.095	2181.33	-23.3829	2181.33	224.438	2181.33	131.928	2181.33	25.5544	2181.33	53.5105	3465.5	0.00102	3465.5	0.000736248	3465.5	0.02028
2183.04	-171.611	2183.04	142.695	2183.04	2.03205	2183.04	-113.432	2183.04	30.2048	2183.04	205.415	2183.04	-161.135	2183.04	62.3503	3465.6	-0.01243	3465.6	0.00152	3465.6	0.00364
2184.75	-4.51584	2184.75	8.13857	2184.75	-216.164	2184.75	-175.757	2184.75	-18.3323	2184.75	28.8867	2184.75	-122.231	2184.75	-87.8888	3465.7	-0.00792	3465.7	-0.01049	3465.7	0.0055
2186.46	5.10825	2186.46	-62.2739	2186.46	-97.0979	2186.46	-107.198	2186.46	117.442	2186.46	-19.2962	2186.46	-193.541	2186.46	12.8064	3465.8	0.00455	3465.8	0.0046	3465.8	-0.000333994
2188.17	-82.1081	2188.17	61.3525	2188.17	-29.4185	2188.17	73.7445	2188.17	139.462	2188.17	-7.58049	2188.17	-211.109	2188.17	-68.8232	3465.9	0.000824624	3465.9	0.00996	3465.9	-0.000617249
2189.88	45.3951	2189.88	-43.1426	2189.88	80.2884	2189.88	-31.2462	2189.88	102.074	2189.88	35.9356	2189.88	-210.788	2189.88	-99.8972	3466	0.000957318	3466	0.00464	3466	0.00471
2191.59	40.137	2191.59	-34.8304	2191.59	104.464	2191.59	-287.915	2191.59	-11.9478	2191.59	105.047	2191.59	-89.0581	2191.59	50.8367	3466.1	-0.00504	3466.1	0.01042	3466.1	0.00962
2193.3	-62.6189	2193.3	78.6851	2193.3	-85.5562	2193.3	-222.776	2193.3	-0.46146	2193.3	149.269	2193.3	20.4863	2193.3	96.6887	3466.2	0.00192	3466.2	-0.00476	3466.2	0.01067
2195.01	-32.4113	2195.01	39.8966	2195.01	-125.44	2195.01	-43.6544	2195.01	-107.532	2195.01	50.7067	2195.01	-300.065	2195.01	-42.2502	3466.3	-0.00795	3466.3	-0.00356	3466.3	0.000766575
2196.73	-8.72625	2196.73	44.1252	2196.73	-109.357	2196.73	5.39199	2196.73	-92.3071	2196.73	108.029	2196.73	-119.024	2196.73	-172.668	3466.4	-0.01012	3466.4	0.00883	3466.4	-0.0133
2198.44	-141.707	2198.44	18.9053	2198.44	-32.7016	2198.44	226.837	2198.44	-167.251	2198.44	84.222	2198.44	105.134	2198.44	-181.613	3466.5	-0.01538	3466.5	0.000912046	3466.5	-0.01411
2200.15	-7.62215	2200.15	-189.466	2200.15	49.2808	2200.15	217.583	2200.15	-236.526	2200.15	-96.7556	2200.15	101.575	2200.15	-94.2315	3466.6	0.0018	3466.6	-0.00359	3466.6	0.00603
2201.86	7.58546	2201.86	-71.8548	2201.86	-48.6029	2201.86	-84.1945	2201.86	-156.897	2201.86	-137.318	2201.86	156.323	2201.86	-1.27046	3466.7	-0.00331	3466.7	0.00608	3466.7	0.00485
2203.57	-36.1707	2203.57	25.2604	2203.57	-31.4233	2203.57	-133.857	2203.57	44.2881	2203.57	-217.897	2203.57	4.46638	2203.57	-6.72043	3466.8	-0.00543	3466.8	0.00867	3466.8	0.00342
2205.28	-124.03	2205.28	72.07	2205.28	53.7483	2205.28	29.7696	2205.28	7.85933	2205.28	-229.094	2205.28	-99.3143	2205.28	-29.7	3466.9	-0.00166	3466.9	0.01212	3466.9	0.01449
2206.99	114.068	2206.99	187.968	2206.99	84.8453	2206.99	-0.43449	2206.99	3.85392	2206.99	11.2988	2206.99	33.6767	2206.99	-78.8114	3467	-0.00244	3467	0.00998	3467	-0.00709
2208.7	-21.7563	2208.7	120.882	2208.7	-1.59255	2208.7	57.8845	2208.7	131.743	2208.7	141.775	2208.7	7.55765	2208.7	-138.405	3467.1	0.00539	3467.1	0.01776	3467.1	-0.01041
2210.41	42.9579	2210.41	70.5547	2210.41	92.4527	2210.41	-71.0845	2210.41	27.0799	2210.41	230.743	2210.41	83.0847	2210.41	-207.689	3467.2	-0.01667	3467.2	0.00714	3467.2	-0.00476
2212.12	40.0441	2212.12	-66.515	2212.12	86.6377	2212.12	-176.235	2212.12	-155.89	2212.12	120.171	2212.12	173.933	2212.12	-154.598	3467.3	-0.01004	3467.3	0.01086	3467.3	0.00351
2213.83	-36.7437	2213.83	57.4034	2213.83	-5.53626	2213.83	-174.7	2213.83	4.45604	2213.83	41.1316	2213.83	-50.3893	2213.83	53.3994	3467.4	-0.00454	3467.4	0.01223	3467.4	0.00912
2215.54	109.903	2215.54	82.8225	2215.54	0.14886	2215.54	38.0454	2215.54	-53.7487	2215.54	29.3655	2215.54	-142.13	2215.54	-70.1299	3467.5	-0.00501	3467.5	0.00115	3467.5	0.00538
2217.25	-26.8602	2217.25	-28.5726	2217.25	120.214	2217.25	153.763	2217.25	8.41067	2217.25	8.75263	2217.25	-128.83	2217.25	-112.934	3467.6	0.0153	3467.6	-0.00522	3467.6	0.00105
2218.96	-104.27	2218.96	56.9127	2218.96	-24.807	2218.96	-76.3651	2218.96	-74.5264	2218.96	-62.2956	2218.96	-13.3922	2218.96	26.0878	3467.7	-0.00884	3467.7	0.01096	3467.7	0.01601
2220.67	-79.6034	2220.67	-135.787	2220.67	24.8356	2220.67	29.7275	2220.67	-133.672	2220.67	-160.765	2220.67	-22.4693	2220.67	-84.5794	3467.8	-0.00534	3467.8	-0.00261	3467.8	0.00791
2222.39	75.1058	2222.39	29.7783	2222.39	-21.8298	2222.39	-45.8559	2222.39	-139.054	2222.39	-121.822	2222.39	60.4262	2222.39	-54.003	3467.9	-0.00576	3467.9	0.00157	3467.9	0.01722
2224.1	99.6931	2224.1	100.31	2224.1	-26.5425	2224.1	107.597	2224.1	-96.3204	2224.1	61.3122	2224.1	86.9818	2224.1	-44.203	3468	-0.00252	3468	-0.00384	3468	0.00918
2225.81	116.91	2225.81	-48.8644	2225.81	98.7935	2225.81	-71.4543	2225.81	38.8438	2225.81	79.9956	2225.81	-174.511	2225.81	-144.768	3468.1	-0.00716	3468.1	0.00245	3468.1	0.00301
2227.52	95.4595	2227.52	193.259	2227.52	230.885	2227.52	-79.4005	2227.52	99.8508	2227.52	110.545	2227.52	-111.732	2227.52	-12.0729	3468.2	-0.00526	3468.2	-0.00648	3468.2	-0.00366
2229.23	37.6942	2229.23	200.761	2229.23	119.845	2229.23	-156.59	2229.23	-3.59875	2229.23	43.4204	2229.23	-184.748	2229.23	158.904	3468.3	0.00321	3468.3	-0.00809	3468.3	-0.00699
2230.94	25.0769	2230.94	40.0346	2230.94	-10.0919	2230.94	59.6603	2230.94	-114.565	2230.94	-75.4657	2230.94	-103.658	2230.94	75.1651	3468.4	-0.00375	3468.4	-0.01455	3468.4	0.00672
2232.65	-130.965	2232.65	-33.3782	2232.65	-27.7681	2232.65	159.127	2232.65	-127.544	2232.65	-35.579	2232.65	-36.5909	2232.65	109.027	3468.5	-0.00745	3468.5	-0.01248	3468.5	-0.00477
2234.36	8.43882	2234.36	-33.9207	2234.36	112.156	2234.36	35.8295	2234.36	55.6543	2234.36	-92.1606	2234.36	-24.5274	2234.36	6.96346	3468.6	-0.0029	3468.6	-0.00637	3468.6	-0.01083
2236.07	97.127	2236.07	206.613	2236.07	-157.855	2236.07	63.185	2236.07	30.9917	2236.07	164.978	2236.07	163.434	2236.07	-73.3292	3468.7	0.0099	3468.7	-0.0074	3468.7	-0.01211
2237.78	-94.4515	2237.78	132.745	2237.78	-168.209	2237.78	-61.5528	2237.78	19.7738	2237.78	80.8846	2237.78	86.1706	2237.78	-121.457	3468.8	0.00486	3468.8	-0.00568	3468.8	-0.02292
2239.49	-141.598	2239.49	129.574	2239.49	-147.41	2239.49	-27.4887	2239.49	133.894	2239.49	5.75135	2239.49	-38.4281	2239.49	-28.6334	3468.9	-0.01481	3468.9	-0.00233	3468.9	-0.0341
2241.2	56.1347	2241.2	-108.827	2241.2	-90.6533	2241.2	-60.2826	2241.2	151.538	2241.2	154.319	2241.2	-129.554	2241.2	2.33015	3469	-0.00754	3469	-0.00479	3469	-0.00183
2242.91	5.81042	2242.91	114.136	2242.91	-5.70537	2242.91	-77.5529	2242.91	-145.454	2242.91	139.298	2242.91	139.092	2242.91	101.636	3469.1	-0.00084612	3469.1	-0.00954	3469.1	0.00225
2244.62	31.2596	2244.62	88.4107	2244.62	97.8002	2244.62	109.69	2244.62	44.8338	2244.62	50.2427	2244.62	144.505	2244.62	55.0301	3469.2	0.01064	3469.2	0.00508	3469.2	0.00484
2246.33	74.3587	2246.33	183.161	2246.33	90.113	2246.33	26.4769	2246.33	-24.587	2246.33	49.7356	2246.33	-101.464	2246.33	-105.675	3469.3	0.00796	3469.3	-0.00194	3469.3	-0.02112
2248.04	75.5476	2248.04	28.995	2248.04	193.004	2248.04	-92.0655	2248.04	-120.547	2248.04	-71.6224	2248.04	-99.2984	2248.04	-89.2621	3469.4	-0.00813	3469.4	0.0053	3469.4	-0.00234
2249.76	57.8737	2249.76	86.7344	2249.76	68.8598	2249.76	28.0101	2249.76	149.753	2249.76	74.4074	2249.76	-22.7323	2249.76	-17.9528	3469.5	0.00127	3469.5	-0.00449	3469.5	0.00271
2251.47	-4.06932	2251.47	260.469	2251.47	39.4674	2251.47	1.58543	2251.47	58.2882	2251.47	187.293	2251.47	-47.3062	2251.47	274.102	3469.6	-0.007	3469.6	-0.00343	3469.6	-0.01806
2253.18	-161.737	2253.18	36.4668	2253.18	133.522	2253.18	72.9887	2253.18	-83.7714	2253.18	98.5559	2253.18	56.8618	2253.18	116.158	3469.7	-0.00737	3469.7	-0.00504	3469.7	-0.00647
2254.89	-155.168	2254.89	65.7205	2254.89	-88.7439	2254.89	170	2254.89	-152.188	2254.89	-93.3961	2254.89	54.0672	2254.89	-106.887	3469.8	0.00961	3469.8	-0.0176	3469.8	-0.00293
2256.6	-19.4268	2256.6	22.9825	2256.6	-152.556	2256.6	132.619	2256.6	-136.532	2256.6	-34.2923	2256.6	193.328	2256.6	-64.5587	3469.9	0.00432	3469.9	0.00533	3469.9	-0.00392
2258.31	66.5672	2258.31	-130.275	2258.31	-150.654	2258.31	211.491	2258.31	-34.7723	2258.31	29.0748	2258.31	-19.174	2258.31	2.59465	3470	-0.00375	3470	0.000786528	3470	0.00828
2260.02	-0.64352	2260.02	105.66	2260.02	-79.3625	2260.02	145.65	2260.02	-47.2306	2260.02	209.719	2260.02	-275.106	2260.02	188.511	3470.1	7.06779e-05	3470.1	0.0083	3470.1	0.0046
2261.73	63.4871	2261.73	194.906	2261.73	27.4033	2261.73	91.8389	2261.73	-57.4132	2261.73	191.272	2261.73	76.4898	2261.73	261.457	3470.2	-0.00222	3470.2	0.00504	3470.2	-0.01082
2263.44	154.048	2263.44	-126.353	2263.44	48.62	2263.44	-41.7737	2263.44	13.6382	2263.44	108.078	2263.44	150.943	2263.44	49.4456	3470.3	-0.00813	3470.3	0.000953186	3470.3	-0.00937
2265.15	34.7801	2265.15	-121.556	2265.15	-140.227	2265.15	15.1286	2265.15	-56.5228	2265.15	-76.6609	2265.15	73.2082	2265.15	-8.50173	3470.4	-0.00746	3470.4	-0.01096	3470.4	-0.00705
2266.86	130.844	2266.86	0.28914	2266.86	-36.2045	2266.86	-186.177	2266.86	11.0383	2266.86	-16.5415	2266.86	56.4771	2266.86	-2.09294	3470.5	-0.01916	3470.5	-0.00732	3470.5	0.01497
2268.57	320.077	2268.57	-105.461	2268.57	49.4665	2268.57	-254.581	2268.57	-44.9352	2268.57	50.023	2268.57	-186.212	2268.57	199.172	3470.6	-0.009	3470.6	-0.00734	3470.6	-0.00169
2270.28	167.065	2270.28	56.3731	2270.28	-60.8432	2270.28	-279.224	2270.28	-46.9962	2270.28	195.164	2270.28	-65.1482	2270.28	156.883	3470.7	-0.00117	3470.7	0.00892	3470.7	-0.000966114
2271.99	46.555	2271.99	-46.8916	2271.99	-211.851	2271.99	-76.5646	2271.99	-85.5538	2271.99	171.609	2271.99	29.6215	2271.99	48.701	3470.8	-0.01171	3470.8	-0.00418	3470.8	0.00648
2273.7	170.39	2273.7	63.8615	2273.7	67.7243	2273.7	-0.96276	2273.7	103.781	2273.7	139.084	2273.7	142.445	2273.7	112.383	3470.9	0.01255	3470.9	0.0122	3470.9	0.01704
2275.42	291.856	2275.42	-150.39	2275.42	129.451	2275.42	-30.5624	2275.42	32.3491	2275.42	-31.5874	2275.42	-45.6737	2275.42	116.707	3471	0.000317972	3471	-0.00287	3471	0.01768
2277.13	111.188	2277.13	-22.5933	2277.13	-107.796	2277.13	-57.9596	2277.13	-151.711	2277.13	-123.626	2277.13	-170.007	2277.13	154.761	3471.1	0.00239	3471.1	0.00192	3471.1	-0.00466
2278.84	165.746	2278.84	-82.656	2278.84	137.515	2278.84	-29.0798	2278.84	-164.47	2278.84	120.168	2278.84	-43.3708	2278.84	66.1287	3471.2	0.01014	3471.2	-0.00139	3471.2	0.000127723
2280.55	50.2717	2280.55	-131.618	2280.55	135.27	2280.55	18.794	2280.55	71.7275	2280.55	88.1945	2280.55	-36.2088	2280.55	32.6328	3471.3	-0.0119	3471.3	-0.0012	3471.3	0.01455
2282.26	-73.2451	2282.26	43.7083	2282.26	34.6487	2282.26	-62.6648	2282.26	90.7459	2282.26	-41.4916	2282.26	148.621	2282.26	13.4004	3471.4	0.00343	3471.4	0.01077	3471.4	0.00681
2283.97	-100.056	2283.97	-59.4566	2283.97	-38.0594	2283.97	-102.206	2283.97	29.4878	2283.97	-78.4471	2283.97	-45.2101	2283.97	4.71727	3471.5	0.00798	3471.5	0.00991	3471.5	-0.00842
2285.68	-106.916	2285.68	-169.997	2285.68	-183.775	2285.68	76.9086	2285.68	18.3388	2285.68	13.4492	2285.68	-30.1588	2285.68	9.83381	3471.6	0.002	3471.6	-0.0024	3471.6	-0.00464
2287.39	-223.546	2287.39	12.0582	2287.39	-209.238	2287.39	84.4225	2287.39	-16.2748	2287.39	-220.199	2287.39	-51.1479	2287.39	94.0956	3471.7	0.0043	3471.7	0.00028317	3471.7	-0.02668
2289.1	16.8867	2289.1	187.256	2289.1	-335.783	2289.1	-18.8727	2289.1	99.7675	2289.1	-131.433	2289.1	153.823	2289.1	-61.6446	3471.8	-0.00424	3471.8	-0.00406	3471.8	-0.00113
2290.81	11.2406	2290.81	249.487	2290.81	-73.4819	2290.81	-31.4062	2290.81	173.291	2290.81	24.0374	2290.81	49.5301	2290.81	-116.714	3471.9	-0.00475	3471.9	0.00503	3471.9	0.000124367
2292.52	69.8587	2292.52	187.614	2292.52	-39.2431	2292.52	-185.554	2292.52	126.66	2292.52	-68.6726	2292.52	80.4453	2292.52	-100.669	3472	-0.00255	3472	0.00806	3472	0.00728
2294.23	-68.4635	2294.23	245.232	2294.23	-60.0762	2294.23	23.5716	2294.23	104.958	2294.23	132.314	2294.23	-72.7598	2294.23	-321.545	3472.1	0.000939223	3472.1	0.00726	3472.1	0.000296994
2295.94	-170.675	2295.94	224.666	2295.94	-210.585	2295.94	47.3294	2295.94	1.49827	2295.94	-60.8435	2295.94	-44.4935	2295.94	-87.4318	3472.2	0.00149	3472.2	-0.00127	3472.2	0.000353481
2297.65	-201.931	2297.65	106.332	2297.65	-169.092	2297.65	91.0558	2297.65	26.6651	2297.65	-184.827	2297.65	16.0842	2297.65	-114.682	3472.3	0.00868	3472.3	0.00685	3472.3	-0.00117
2299.36	-159.456	2299.36	-63.6055	2299.36	-5.94491	2299.36	-41.8162	2299.36	189.17	2299.36	-10.6502	2299.36	-99.3741	2299.36	146.619	3472.4	-0.000622952	3472.4	-0.0036	3472.4	-0.02607
2301.08	-164.822	2301.08	-44.7055	2301.08	96.8131	2301.08	-79.508	2301.08	-115.583	2301.08	-11.1792	2301.08	-220.395	2301.08	-64.412	3472.5	-0.00015249	3472.5	-0.0056	3472.5	-0.00968
2302.79	-74.6721	2302.79	126.919	2302.79	-34.0946	2302.79	22.7467	2302.79	40.925	2302.79	111.571	2302.79	-85.5145	2302.79	-19.6144	3472.6	-0.00311	3472.6	0.00415	3472.6	0.01342
2304.5	64.6389	2304.5	57.1353	2304.5	38.3291	2304.5	-272.021	2304.5	103.267	2304.5	80.4262	2304.5	88.1557	2304.5	-263.426	3472.7	-0.00295	3472.7	-0.00227	3472.7	0.01165
2306.21	73.0111	2306.21	155.544	2306.21	-130.916	2306.21	-104.912	2306.21	82.4433	2306.21	172.185	2306.21	144.415	2306.21	-156.247	3472.8	0.00108	3472.8	0.00708	3472.8	0.01917
2307.92	-170.801	2307.92	-53.6222	2307.92	-5.42652	2307.92	35.9436	2307.92	148.481	2307.92	310.324	2307.92	127.477	2307.92	-97.8391	3472.9	0.00406	3472.9	0.0017	3472.9	0.00363
2309.63	-166.353	2309.63	-93.9503	2309.63	-27.7244	2309.63	122.881	2309.63	-35.6371	2309.63	68.6606	2309.63	240.68	2309.63	-23.0576	3473	-0.00927	3473	0.00535	3473	0.005
2311.34	37.227	2311.34	-82.2803	2311.34	104.733	2311.34	-40.0762	2311.34	65.7869	2311.34	-7.33833	2311.34	-75.8469	2311.34	-12.5171	3473.1	-0.01312	3473.1	-0.00481	3473.1	-0.01015
2313.05	78.3625	2313.05	148.722	2313.05	117.494	2313.05	31.4368	2313.05	52.3401	2313.05	-105.059	2313.05	-107.858	2313.05	12.9654	3473.2	0.00333	3473.2	-0.000761006	3473.2	-0.00953
2314.76	26.0088	2314.76	256.541	2314.76	32.3791	2314.76	222.681	2314.76	-53.6655	2314.76	-162.126	2314.76	-55.2995	2314.76	-154.365	3473.3	0.00551	3473.3	-0.01231	3473.3	0.01195
2316.47	68.413	2316.47	137.047	2316.47	72.9882	2316.47	8.99342	2316.47	26.3508	2316.47	-200.605	2316.47	-76.8725	2316.47	50.4686	3473.4	-0.00493	3473.4	-0.01195	3473.4	0.02349
2318.18	62.1796	2318.18	-235.052	2318.18	-148.969	2318.18	92.9862	2318.18	45.7052	2318.18	28.5256	2318.18	-102.649	2318.18	-97.2979	3473.5	0.00525	3473.5	0.00329	3473.5	0.00786
2319.89	-190.233	2319.89	-273.82	2319.89	68.5183	2319.89	34.7391	2319.89	28.239	2319.89	12.8595	2319.89	-214.994	2319.89	-73.5981	3473.6	0.01854	3473.6	0.000895791	3473.6	0.00547
2321.6	24.2181	2321.6	-21.8427	2321.6	165.028	2321.6	-68.1123	2321.6	-15.3648	2321.6	-21.5855	2321.6	-232.867	2321.6	31.1132	3473.7	-0.00773	3473.7	-0.00241	3473.7	-0.000217755
2323.31	61.7033	2323.31	100.435	2323.31	85.4965	2323.31	-25.5553	2323.31	109.878	2323.31	-1.55922	2323.31	-68.2616	2323.31	192.094	3473.8	-0.00912	3473.8	-0.00308	3473.8	0.01434
2325.02	-45.1592	2325.02	32.8405	2325.02	4.86246	2325.02	138.164	2325.02	34.7396	2325.02	99.4302	2325.02	-93.3592	2325.02	91.5934	3473.9	-0.00292	3473.9	0.01194	3473.9	-0.01694
2326.74	89.484	2326.74	-39.9453	2326.74	-218.059	2326.74	61.1992	2326.74	14.1223	2326.74	-184.552	2326.74	-84.2206	2326.74	-20.262	3474	-0.00982	3474	-0.000787119	3474	-0.00554
2328.45	64.6818	2328.45	-35.1487	2328.45	38.6357	2328.45	-172.407	2328.45	13.7137	2328.45	-95.1634	2328.45	-77.035	2328.45	-136.48	3474.1	-0.00927	3474.1	-0.01381	3474.1	0.0067
2330.16	41.6426	2330.16	-38.8568	2330.16	94.5662	2330.16	-238.731	2330.16	65.7463	2330.16	50.5389	2330.16	-114.348	2330.16	-157.593	3474.2	0.00463	3474.2	-0.01637	3474.2	0.01421
2331.87	74.7285	2331.87	-107.127	2331.87	-83.8493	2331.87	-27.4822	2331.87	-25.525	2331.87	72.6663	2331.87	58.799	2331.87	-111.803	3474.3	-0.00643	3474.3	-0.00249	3474.3	0.01122
2333.58	52.8833	2333.58	-63.0442	2333.58	2.46824	2333.58	115.877	2333.58	66.7845	2333.58	-0.36144	2333.58	-17.6524	2333.58	-56.8641	3474.4	-0.0113	3474.4	0.01849	3474.4	-0.01246
2335.29	128.074	2335.29	-4.35881	2335.29	20.6474	2335.29	-200.852	2335.29	-18.1526	2335.29	92.1903	2335.29	18.9858	2335.29	-118.442	3474.5	-0.00284	3474.5	-0.00212	3474.5	0.00062221
2337	139.814	2337	72.5505	2337	81.1186	2337	-153.026	2337	67.9178	2337	-106.108	2337	66.6038	2337	-133.523	3474.6	0.00729	3474.6	-0.00236	3474.6	0.00266
2338.71	134.454	2338.71	-140.539	2338.71	89.7912	2338.71	-32.2975	2338.71	-63.1093	2338.71	-172.903	2338.71	-115.974	2338.71	-139.599	3474.7	-0.00495	3474.7	-0.01169	3474.7	-0.00402
2340.42	31.2458	2340.42	9.34795	2340.42	93.073	2340.42	107.678	2340.42	-42.0416	2340.42	-109.145	2340.42	40.5722	2340.42	88.5329	3474.8	-0.00624	3474.8	-0.000121348	3474.8	0.01453
2342.13	-60.4992	2342.13	106.431	2342.13	-4.40888	2342.13	136.237	2342.13	-90.0312	2342.13	-211.272	2342.13	119.322	2342.13	137.974	3474.9	-0.00658	3474.9	-0.00638	3474.9	-0.00854
2343.84	-7.21492	2343.84	25.0586	2343.84	-135.128	2343.84	200.082	2343.84	-44.2086	2343.84	8.24752	2343.84	134.659	2343.84	69.6503	3475	0.00986	3475	0.0123	3475	0.01003
2345.55	143.843	2345.55	-62.0538	2345.55	-62.1035	2345.55	-34.2503	2345.55	26.6131	2345.55	77.1357	2345.55	12.528	2345.55	38.3152	3475.1	0.00941	3475.1	0.00715	3475.1	-0.01479
2347.26	77.5385	2347.26	28.9393	2347.26	18.7868	2347.26	-81.9635	2347.26	14.7957	2347.26	123.513	2347.26	-4.30099	2347.26	120.979	3475.2	0.01864	3475.2	0.000640816	3475.2	0.01165
2348.97	-7.41872	2348.97	-8.74718	2348.97	51.2639	2348.97	-145.829	2348.97	-124.723	2348.97	-114.771	2348.97	-175.665	2348.97	143.82	3475.3	-0.00194	3475.3	0.01244	3475.3	-0.01773
2350.68	-76.2802	2350.68	-87.6401	2350.68	24.532	2350.68	-19.5073	2350.68	-27.2582	2350.68	-138.977	2350.68	-150.756	2350.68	150.427	3475.4	0.003	3475.4	-0.00113	3475.4	-0.00178
2352.4	-134.895	2352.4	-141.262	2352.4	82.3012	2352.4	51.751	2352.4	193.887	2352.4	97.8516	2352.4	50.4523	2352.4	194.012	3475.5	0.00211	3475.5	0.00849	3475.5	0.00772
2354.11	-13.4453	2354.11	-108.387	2354.11	196.807	2354.11	-39.1064	2354.11	131.675	2354.11	69.4963	2354.11	78.9654	2354.11	-122.294	3475.6	0.00199	3475.6	-0.00207	3475.6	0.01254
2355.82	-93.3629	2355.82	-37.8629	2355.82	-3.61633	2355.82	-33.0676	2355.82	30.0902	2355.82	111.206	2355.82	-93.1102	2355.82	-173.833	3475.7	-0.00623	3475.7	-0.00919	3475.7	0.0132
2357.53	-33.9021	2357.53	-105.371	2357.53	-65.6856	2357.53	-79.5912	2357.53	-138.277	2357.53	58.2087	2357.53	-104.723	2357.53	-12.6446	3475.8	0.00893	3475.8	-0.000468769	3475.8	-0.00204
2359.24	-101.001	2359.24	41.7301	2359.24	-25.8844	2359.24	77.9105	2359.24	-139.675	2359.24	-43.7883	2359.24	-228.119	2359.24	-144.94	3475.9	-0.00255	3475.9	0.00298	3475.9	-0.00553
2360.95	22.4444	2360.95	145.848	2360.95	2.99953	2360.95	135.154	2360.95	-226.182	2360.95	-41.7573	2360.95	-53.5632	2360.95	-6.07363	3476	-0.00268	3476	0.01286	3476	0.0124
2362.66	188.281	2362.66	57.6529	2362.66	129.264	2362.66	263.771	2362.66	-105.923	2362.66	130.729	2362.66	-163.765	2362.66	68.7205	3476.1	-0.01231	3476.1	-0.00245	3476.1	0.01011
2364.37	200.061	2364.37	140.123	2364.37	114.621	2364.37	173.913	2364.37	-143.399	2364.37	-95.7702	2364.37	-191.392	2364.37	60.9605	3476.2	-0.01202	3476.2	-0.01136	3476.2	-0.00511
2366.08	-7.09525	2366.08	177.688	2366.08	25.9143	2366.08	-70.3612	2366.08	-53.9334	2366.08	-6.65466	2366.08	-42.5157	2366.08	-48.4919	3476.3	-0.01345	3476.3	-0.000339014	3476.3	0.00805
2367.79	102.085	2367.79	181.01	2367.79	-1.11356	2367.79	73.9711	2367.79	112.673	2367.79	-80.756	2367.79	49.1946	2367.79	-176.349	3476.4	-0.01762	3476.4	-0.00676	3476.4	0.0043
2369.5	-70.9516	2369.5	198.206	2369.5	-16.2772	2369.5	33.0551	2369.5	35.0162	2369.5	93.5598	2369.5	36.7988	2369.5	-29.4396	3476.5	0.00341	3476.5	0.000831891	3476.5	0.00703
2371.21	-102.546	2371.21	26.9141	2371.21	-106.865	2371.21	-38.0283	2371.21	96.338	2371.21	242.388	2371.21	80.5351	2371.21	-82.5938	3476.6	0.00397	3476.6	0.01029	3476.6	0.00259
2372.92	12.9035	2372.92	11.7375	2372.92	-31.7737	2372.92	-24.7752	2372.92	61.9442	2372.92	83.5362	2372.92	117.913	2372.92	-34.4002	3476.7	0.00965	3476.7	-0.000721633	3476.7	0.00403
2374.63	-31.1608	2374.63	6.84042	2374.63	-128.012	2374.63	100.139	2374.63	-41.4015	2374.63	3.31677	2374.63	24.3037	2374.63	-0.71543	3476.8	-0.00259	3476.8	-0.00486	3476.8	-0.00871
2376.34	22.714	2376.34	-125.798	2376.34	-47.4658	2376.34	190.266	2376.34	91.0019	2376.34	-34.4087	2376.34	-3.25693	2376.34	92.7822	3476.9	-0.00603	3476.9	-0.00233	3476.9	-0.01668
2378.05	264.251	2378.05	-126.141	2378.05	28.5146	2378.05	19.8741	2378.05	87.8453	2378.05	110.278	2378.05	27.0816	2378.05	-124.917	3477	-0.00171	3477	0.00112	3477	0.00955
2379.77	183.729	2379.77	1.87635	2379.77	103.381	2379.77	-88.9008	2379.77	129.942	2379.77	40.7639	2379.77	287.176	2379.77	-87.6943	3477.1	0.01734	3477.1	0.00588	3477.1	0.00511
2381.48	101.095	2381.48	-100.724	2381.48	62.1226	2381.48	-72.91	2381.48	70.3942	2381.48	137.991	2381.48	212.195	2381.48	-66.0664	3477.2	0.000275751	3477.2	0.0101	3477.2	0.01171
2383.19	-116.594	2383.19	79.5921	2383.19	-144.954	2383.19	-40.9789	2383.19	-46.5647	2383.19	27.3447	2383.19	-56.2366	2383.19	-2.08012	3477.3	0.00108	3477.3	0.01333	3477.3	-0.0074
2384.9	-61.6412	2384.9	24.3211	2384.9	-169.055	2384.9	-44.815	2384.9	74.1557	2384.9	112.811	2384.9	135.764	2384.9	13.2431	3477.4	0.00808	3477.4	-0.01065	3477.4	0.00556
2386.61	-100.806	2386.61	57.6229	2386.61	-120.395	2386.61	-72.5033	2386.61	-19.5929	2386.61	222.588	2386.61	77.5508	2386.61	-97.078	3477.5	-0.00802	3477.5	-0.00474	3477.5	0.0162
2388.32	78.6636	2388.32	-52.6228	2388.32	-110.959	2388.32	-31.4908	2388.32	147.192	2388.32	-84.3621	2388.32	-28.6413	2388.32	32.0799	3477.6	-0.00226	3477.6	0.00969	3477.6	0.01634
2390.03	66.1952	2390.03	-28.675	2390.03	-183.391	2390.03	4.70087	2390.03	106.913	2390.03	95.8951	2390.03	-144.34	2390.03	-58.6665	3477.7	0.00547	3477.7	0.01586	3477.7	-0.000645801
2391.74	41.3701	2391.74	-42.4618	2391.74	35.5692	2391.74	-2.78211	2391.74	134.899	2391.74	32.0675	2391.74	26.3366	2391.74	19.3341	3477.8	-0.00626	3477.8	-0.0166	3477.8	7.43891e-05
2393.45	-100.362	2393.45	90.2408	2393.45	151.615	2393.45	-127.386	2393.45	38.1585	2393.45	139.505	2393.45	-26.8316	2393.45	-30.2219	3477.9	-0.00366	3477.9	0.00163	3477.9	0.0038
2395.16	-124.146	2395.16	114.265	2395.16	45.6486	2395.16	33.96	2395.16	55.7186	2395.16	73.5829	2395.16	-157.732	2395.16	-24.5959	3478	-0.0049	3478	0.00439	3478	0.00432
2396.87	38.0106	2396.87	90.0995	2396.87	146.656	2396.87	150.435	2396.87	-4.04602	2396.87	29.7689	2396.87	-176.106	2396.87	31.7589	3478.1	0.0012	3478.1	0.00588	3478.1	0.000731382
2398.58	-77.0547	2398.58	-48.6992	2398.58	-57.3839	2398.58	25.6461	2398.58	-21.9957	2398.58	-28.2557	2398.58	-77.9211	2398.58	39.3354	3478.2	-0.01618	3478.2	-0.0046	3478.2	0.000298892
2400.29	77.3105	2400.29	-35.0518	2400.29	47.0413	2400.29	-43.0548	2400.29	49.7711	2400.29	213.971	2400.29	-55.7427	2400.29	186.956	3478.3	0.00253	3478.3	0.01768	3478.3	0.01098
2402	-95.2637	2402	194.087	2402	193.397	2402	71.9199	2402	36.5698	2402	71.4994	2402	-62.6785	2402	-61.237	3478.4	0.00586	3478.4	0.01174	3478.4	0.01496
2403.71	67.2081	2403.71	39.0958	2403.71	265.551	2403.71	-95.1719	2403.71	54.2446	2403.71	105.357	2403.71	75.6788	2403.71	161.039	3478.5	0.000933192	3478.5	0.00645	3478.5	0.00674
2405.43	302.778	2405.43	81.9008	2405.43	-5.79993	2405.43	-38.3705	2405.43	175.31	2405.43	113.802	2405.43	-90.7789	2405.43	68.3965	3478.6	0.00165	3478.6	-0.0058	3478.6	-0.01539
2407.14	149.898	2407.14	-44.2681	2407.14	-152.056	2407.14	54.8891	2407.14	92.6891	2407.14	1.00452	2407.14	-160.548	2407.14	-38.7385	3478.7	-0.00718	3478.7	-0.03063	3478.7	-0.00371
2408.85	119.259	2408.85	-57.0269	2408.85	-37.7392	2408.85	-4.72359	2408.85	22.5403	2408.85	-101.389	2408.85	-262.196	2408.85	181.05	3478.8	0.01749	3478.8	-0.00227	3478.8	-0.00249
2410.56	68.4941	2410.56	5.27459	2410.56	-129.579	2410.56	124.988	2410.56	237.591	2410.56	-10.3129	2410.56	-0.41034	2410.56	214.427	3478.9	0.01159	3478.9	0.00366	3478.9	-0.00675
2412.27	9.05504	2412.27	-58.3845	2412.27	-289.463	2412.27	56.7743	2412.27	171.141	2412.27	-99.1073	2412.27	102.541	2412.27	-44.0866	3479	-0.01018	3479	0.00506	3479	-0.00146
2413.98	-44.625	2413.98	44.4457	2413.98	-21.6201	2413.98	-35.8678	2413.98	75.318	2413.98	-147.808	2413.98	-42.0319	2413.98	-151.126	3479.1	-0.00337	3479.1	-0.00261	3479.1	-0.00949
2415.69	93.3436	2415.69	-52.3507	2415.69	-215.473	2415.69	-75.0692	2415.69	71.3801	2415.69	-133.667	2415.69	-111.596	2415.69	33.5234	3479.2	-0.01173	3479.2	-0.00315	3479.2	-0.02688
2417.4	53.7144	2417.4	-29.6436	2417.4	-139.221	2417.4	-72.9639	2417.4	49.2511	2417.4	-191.515	2417.4	131.355	2417.4	60.4915	3479.3	0.00527	3479.3	0.00678	3479.3	0.00261
2419.11	186.04	2419.11	244.295	2419.11	-78.7667	2419.11	26.7094	2419.11	251.448	2419.11	21.7109	2419.11	230.816	2419.11	112.594	3479.4	-0.00528	3479.4	-0.0054	3479.4	0.01814
2420.82	12.3051	2420.82	173.642	2420.82	-69.8409	2420.82	123.409	2420.82	132.516	2420.82	139.239	2420.82	177.296	2420.82	28.7172	3479.5	-0.00795	3479.5	0.00123	3479.5	0.000414126
2422.53	52.2405	2422.53	-159.055	2422.53	48.0204	2422.53	90.2219	2422.53	-105.032	2422.53	-42.2824	2422.53	42.7847	2422.53	34.9986	3479.6	-0.00892	3479.6	0.00475	3479.6	-0.0133
2424.24	-34.1025	2424.24	-154.22	2424.24	-25.972	2424.24	-119.703	2424.24	39.1037	2424.24	-278.496	2424.24	-4.38922	2424.24	-48.5465	3479.7	0.00473	3479.7	0.0055	3479.7	-0.01468
2425.95	-51.8883	2425.95	-54.3988	2425.95	42.7586	2425.95	4.43851	2425.95	107.458	2425.95	-101.525	2425.95	46.9016	2425.95	-32.7321	3479.8	-0.0097	3479.8	0.0045	3479.8	-0.000538939
2427.66	35.8767	2427.66	158.499	2427.66	140.198	2427.66	40.1269	2427.66	-44.8931	2427.66	-128.702	2427.66	27.3153	2427.66	118.789	3479.9	-0.00284	3479.9	-0.00282	3479.9	-0.00151
2429.37	-22.3514	2429.37	82.008	2429.37	160.352	2429.37	172.335	2429.37	76.4817	2429.37	30.455	2429.37	159.173	2429.37	-12.3346	3480	0.000281783	3480	-0.01661	3480	0.00455
2431.08	91.0784	2431.08	94.2531	2431.08	-148.384	2431.08	89.0215	2431.08	76.3958	2431.08	63.5033	2431.08	-1.73753	2431.08	-23.9953	3480.1	0.00317	3480.1	-0.01194	3480.1	-0.02801
2432.8	141.148	2432.8	16.3077	2432.8	-160.848	2432.8	41.6344	2432.8	115.581	2432.8	159.654	2432.8	69.1713	2432.8	66.4637	3480.2	0.0064	3480.2	-0.00289	3480.2	-0.01431
2434.51	33.1846	2434.51	-215.889	2434.51	9.31502	2434.51	44.7497	2434.51	88.037	2434.51	-74.3631	2434.51	154.465	2434.51	69.7524	3480.3	-0.00214	3480.3	-0.00469	3480.3	-0.000901606
2436.22	77.138	2436.22	-166.659	2436.22	-62.685	2436.22	19.2146	2436.22	-91.4413	2436.22	184.805	2436.22	197.069	2436.22	41.1785	3480.4	0.01511	3480.4	0.00182	3480.4	-0.0093
2437.93	-56.0534	2437.93	-47.2461	2437.93	59.5335	2437.93	36.7396	2437.93	-40.0084	2437.93	128.048	2437.93	-30.0765	2437.93	-59.1524	3480.5	-0.00703	3480.5	-0.00199	3480.5	-0.000859704
2439.64	-86.7922	2439.64	-103.254	2439.64	7.26487	2439.64	-10.783	2439.64	28.3259	2439.64	46.9524	2439.64	-91.5867	2439.64	100.939	3480.6	0.000324004	3480.6	0.00608	3480.6	0.000438671
2441.35	127.28	2441.35	-119.144	2441.35	-142.079	2441.35	-26.6729	2441.35	-10.4968	2441.35	35.7129	2441.35	25.5747	2441.35	77.2201	3480.7	-0.00944	3480.7	0.00618	3480.7	-0.01005
2443.06	94.9145	2443.06	45.8077	2443.06	-82.406	2443.06	51.1262	2443.06	82.3341	2443.06	-19.217	2443.06	105.593	2443.06	-70.5055	3480.8	-0.01499	3480.8	-0.00539	3480.8	0.01435
2444.77	61.2891	2444.77	127.869	2444.77	-49.8606	2444.77	-10.0474	2444.77	192.237	2444.77	-38.7433	2444.77	-31.8692	2444.77	-95.1092	3480.9	-0.00609	3480.9	-0.00511	3480.9	0.00119
2446.48	164.827	2446.48	144.475	2446.48	-168.795	2446.48	-244.928	2446.48	34.5979	2446.48	-164.154	2446.48	-69.5669	2446.48	171.89	3481	0.00265	3481	0.00117	3481	0.00147
2448.19	108.277	2448.19	-118.5	2448.19	-117.202	2448.19	-91.4729	2448.19	97.6072	2448.19	53.2981	2448.19	38.0158	2448.19	75.9899	3481.1	0.00335	3481.1	-0.000719526	3481.1	-0.01457
2449.9	79.6799	2449.9	-132.196	2449.9	-98.9951	2449.9	-120.064	2449.9	36.2189	2449.9	28.0134	2449.9	154.535	2449.9	-47.2856	3481.2	0.00843	3481.2	-0.00328	3481.2	-0.01942
2451.61	104.637	2451.61	1.59072	2451.61	33.7278	2451.61	-149.598	2451.61	104.238	2451.61	-101.902	2451.61	66.3997	2451.61	-177.926	3481.3	-0.00338	3481.3	-0.00588	3481.3	0.01639
2453.32	-1.89006	2453.32	189.801	2453.32	-22.5159	2453.32	18.9129	2453.32	78.5165	2453.32	-37.5398	2453.32	46.9633	2453.32	-228.542	3481.4	0.01994	3481.4	0.00512	3481.4	-0.02469
2455.03	52.2483	2455.03	148.659	2455.03	2.8665	2455.03	54.6242	2455.03	128.463	2455.03	-72.3489	2455.03	-83.7923	2455.03	-104.734	3481.5	-0.00205	3481.5	-0.00127	3481.5	0.01234
2456.74	30.1277	2456.74	160.428	2456.74	213.422	2456.74	81.7644	2456.74	96.4844	2456.74	28.3485	2456.74	-52.3237	2456.74	-156	3481.6	0.00113	3481.6	-0.0149	3481.6	-0.01932
2458.46	-74.1332	2458.46	55.3357	2458.46	-5.90842	2458.46	84.088	2458.46	255.352	2458.46	21.6459	2458.46	82.589	2458.46	-1.38798	3481.7	-0.00525	3481.7	0.00452	3481.7	-0.01541
2460.17	-39.6859	2460.17	-9.74404	2460.17	-97.1216	2460.17	-34.0648	2460.17	99.15	2460.17	-140.016	2460.17	-11.3467	2460.17	-8.71085	3481.8	0.00339	3481.8	-0.00896	3481.8	0.01875
2461.88	43.7118	2461.88	-93.8476	2461.88	-161.127	2461.88	-118.072	2461.88	5.14089	2461.88	-85.7281	2461.88	69.2383	2461.88	14.2701	3481.9	0.00822	3481.9	0.00995	3481.9	0.00566
2463.59	85.7648	2463.59	22.0326	2463.59	27.0872	2463.59	9.58218	2463.59	71.8439	2463.59	-203.764	2463.59	-70.8239	2463.59	68.9958	3482	0.00251	3482	0.01119	3482	-0.00451
2465.3	35.3376	2465.3	-77.0573	2465.3	114.044	2465.3	122.893	2465.3	41.2224	2465.3	-16.5021	2465.3	168.84	2465.3	-34.3203	3482.1	-0.00259	3482.1	-0.00791	3482.1	-0.01213
2467.01	52.08	2467.01	54.9067	2467.01	-59.0655	2467.01	83.4159	2467.01	25.0845	2467.01	84.4086	2467.01	27.8092	2467.01	-118.181	3482.2	0.02461	3482.2	-0.0127	3482.2	0.000652515
2468.72	138.464	2468.72	135.083	2468.72	95.0006	2468.72	43.8701	2468.72	-166.076	2468.72	149.73	2468.72	-64.4914	2468.72	-94.9072	3482.3	0.00221	3482.3	0.00302	3482.3	0.01603
2470.43	14.4053	2470.43	107.194	2470.43	154.774	2470.43	-135.4	2470.43	30.3988	2470.43	6.83725	2470.43	-94.5661	2470.43	-41.4793	3482.4	-0.00863	3482.4	0.00547	3482.4	-0.000922529
2472.14	-22.2499	2472.14	-78.5897	2472.14	26.3556	2472.14	52.8395	2472.14	61.7876	2472.14	-17.5374	2472.14	73.9823	2472.14	-206.822	3482.5	-0.00162	3482.5	0.00943	3482.5	-0.0112
2473.85	-32.9576	2473.85	74.9987	2473.85	-32.8608	2473.85	82.8173	2473.85	-23.8418	2473.85	52.8244	2473.85	57.8335	2473.85	53.9162	3482.6	-0.00123	3482.6	0.00341	3482.6	-0.01413
2475.56	-27.4088	2475.56	45.7724	2475.56	72.9438	2475.56	-166.942	2475.56	-72.7554	2475.56	43.1668	2475.56	33.3437	2475.56	160.807	3482.7	-0.00542	3482.7	0.00544	3482.7	0.00606
2477.27	-62.9364	2477.27	-81.5181	2477.27	34.3993	2477.27	-269.232	2477.27	31.0218	2477.27	-111.873	2477.27	-11.9952	2477.27	111.788	3482.8	0.00223	3482.8	0.00274	3482.8	0.01696
2478.98	48.8097	2478.98	-37.5484	2478.98	26.9982	2478.98	-81.798	2478.98	124.498	2478.98	33.7563	2478.98	-24.9017	2478.98	-168.942	3482.9	0.00184	3482.9	-0.00413	3482.9	-0.000480762
2480.69	96.1988	2480.69	96.8351	2480.69	-8.62515	2480.69	-61.4296	2480.69	79.6564	2480.69	28.6021	2480.69	-53.7711	2480.69	-165.83	3483	-0.00109	3483	0.00582	3483	-0.00657
2482.4	111.542	2482.4	-51.6504	2482.4	-4.84657	2482.4	-49.7935	2482.4	75.6401	2482.4	29.8208	2482.4	187.569	2482.4	-120.783	3483.1	-0.00712	3483.1	0.00441	3483.1	0.02347
2484.12	149.285	2484.12	-82.7371	2484.12	-88.1697	2484.12	5.14028	2484.12	-82.8794	2484.12	-43.8644	2484.12	276.204	2484.12	-10.6434	3483.2	-0.02852	3483.2	0.00641	3483.2	0.0197
2485.83	11.8721	2485.83	-28.7565	2485.83	-23.1972	2485.83	-120.597	2485.83	44.5716	2485.83	41.8718	2485.83	29.1221	2485.83	97.5538	3483.3	0.00455	3483.3	0.01887	3483.3	0.01635
2487.54	-43.0837	2487.54	129.01	2487.54	-108.602	2487.54	-72.7687	2487.54	10.6407	2487.54	20.5917	2487.54	-109.896	2487.54	13.5085	3483.4	-0.000514384	3483.4	0.01276	3483.4	0.03374
2489.25	158.788	2489.25	-22.7811	2489.25	-171.748	2489.25	-94.3608	2489.25	55.5153	2489.25	181.049	2489.25	-99.1396	2489.25	-115.416	3483.5	0.00989	3483.5	0.04603	3483.5	0.06079
2490.96	185.138	2490.96	119.594	2490.96	-114.642	2490.96	-7.31708	2490.96	20.5049	2490.96	203.995	2490.96	61.776	2490.96	148.282	3483.6	0.00128	3483.6	0.04467	3483.6	0.0744
2492.67	100.932	2492.67	137.985	2492.67	-98.9546	2492.67	-44.9343	2492.67	-34.5179	2492.67	88.2656	2492.67	134.138	2492.67	58.334	3483.7	0.00665	3483.7	0.04777	3483.7	0.07904
2494.38	-50.2223	2494.38	41.8033	2494.38	-149.67	2494.38	-145.691	2494.38	-29.8242	2494.38	-25.3027	2494.38	59.4948	2494.38	-2.89866	3483.8	-0.000116301	3483.8	0.0445	3483.8	0.06795
2496.09	-85.9814	2496.09	-16.6861	2496.09	161.403	2496.09	-163.762	2496.09	64.4496	2496.09	-70.5968	2496.09	23.6183	2496.09	47.827	3483.9	-0.0097	3483.9	0.04917	3483.9	0.09261
2497.8	-41.5992	2497.8	-140.113	2497.8	119.764	2497.8	-96.8136	2497.8	58.2815	2497.8	-100.985	2497.8	88.1051	2497.8	-87.1157	3484	-0.0152	3484	0.03739	3484	0.08106
2499.51	-168.76	2499.51	-85.4532	2499.51	168.349	2499.51	51.0011	2499.51	103.633	2499.51	132.112	2499.51	-33.743	2499.51	-57.2983	3484.1	0.00687	3484.1	0.03973	3484.1	0.0654
2501.22	-308.089	2501.22	-120.646	2501.22	183.501	2501.22	78.8061	2501.22	73.0035	2501.22	95.4633	2501.22	69.6073	2501.22	52.3691	3484.2	0.00736	3484.2	0.0296	3484.2	0.0449
2502.93	-199.036	2502.93	-219.966	2502.93	237.915	2502.93	69.5591	2502.93	-149.595	2502.93	42.0259	2502.93	135.143	2502.93	-79.5074	3484.3	0.00703	3484.3	0.01789	3484.3	0.02534
2504.64	-238.037	2504.64	-56.0679	2504.64	-50.5875	2504.64	160.256	2504.64	-91.3983	2504.64	134.521	2504.64	-21.3629	2504.64	45.0847	3484.4	0.0052	3484.4	0.01241	3484.4	0.01286
2506.35	32.2119	2506.35	3.15494	2506.35	74.603	2506.35	-36.2916	2506.35	18.9065	2506.35	-6.33277	2506.35	45.0123	2506.35	57.0754	3484.5	-0.00796	3484.5	-0.0125	3484.5	-0.03802
2508.06	158.451	2508.06	-100.337	2508.06	88.573	2508.06	-65.067	2508.06	23.575	2508.06	-186.834	2508.06	68.527	2508.06	22.8899	3484.6	0.00593	3484.6	-0.02472	3484.6	-0.02535
2509.78	14.2288	2509.78	109.629	2509.78	107.425	2509.78	-138.732	2509.78	-65.5114	2509.78	-243.646	2509.78	80.9832	2509.78	36.1088	3484.7	0.00762	3484.7	-0.02694	3484.7	-0.0485
2511.49	0.36361	2511.49	28.0819	2511.49	44.3993	2511.49	-174.032	2511.49	80.5217	2511.49	-95.073	2511.49	89.3048	2511.49	-18.012	3484.8	0.0026	3484.8	-0.04793	3484.8	-0.08397
2513.2	-57.667	2513.2	70.3868	2513.2	-2.55176	2513.2	-175.03	2513.2	-50.3128	2513.2	6.97214	2513.2	-32.4534	2513.2	58.5446	3484.9	-0.00232	3484.9	-0.04348	3484.9	-0.10123
2514.91	-70.5112	2514.91	80.4711	2514.91	-3.93208	2514.91	-140.869	2514.91	39.5005	2514.91	-62.7506	2514.91	-101.399	2514.91	-138.708	3485	-0.00521	3485	-0.0497	3485	-0.08437
2516.62	-74.4073	2516.62	17.2771	2516.62	-6.02358	2516.62	27.9426	2516.62	31.8156	2516.62	103.469	2516.62	-8.77338	2516.62	-75.0765	3485.1	-0.00954	3485.1	-0.03926	3485.1	-0.09521
2518.33	155.945	2518.33	90.6048	2518.33	78.6737	2518.33	17.7039	2518.33	41.9326	2518.33	76.6312	2518.33	121.022	2518.33	-11.9602	3485.2	0.00668	3485.2	-0.03243	3485.2	-0.08155
2520.04	165.283	2520.04	125.012	2520.04	24.1416	2520.04	-220.474	2520.04	39.2972	2520.04	-294.575	2520.04	-26.9697	2520.04	164.446	3485.3	0.01795	3485.3	-0.04154	3485.3	-0.06893
2521.75	-57.8439	2521.75	164.671	2521.75	-64.7167	2521.75	-246.753	2521.75	-174.807	2521.75	-64.41	2521.75	46.5574	2521.75	121.028	3485.4	0.00489	3485.4	-0.03329	3485.4	-0.04802
2523.46	26.3861	2523.46	136.816	2523.46	-99.4524	2523.46	-281.466	2523.46	-5.6922	2523.46	64.1389	2523.46	-109.652	2523.46	181.768	3485.5	-0.00443	3485.5	-0.03929	3485.5	-0.03891
2525.17	41.3539	2525.17	-19.5817	2525.17	13.293	2525.17	-222.87	2525.17	85.9669	2525.17	-106.924	2525.17	-85.5208	2525.17	133.112	3485.6	-0.00812	3485.6	-0.02701	3485.6	-0.02683
2526.88	64.3123	2526.88	-174.593	2526.88	209.818	2526.88	0.09918	2526.88	237.69	2526.88	-0.13378	2526.88	35.851	2526.88	26.6802	3485.7	0.00131	3485.7	-0.00531	3485.7	-0.02266
2528.59	116.321	2528.59	4.42005	2528.59	44.4374	2528.59	97.3249	2528.59	88.8243	2528.59	125.21	2528.59	-100.993	2528.59	-59.3486	3485.8	0.00564	3485.8	-0.02039	3485.8	-0.00639
2530.3	122.177	2530.3	146.653	2530.3	26.7421	2530.3	28.0963	2530.3	-76.2455	2530.3	11.4896	2530.3	67.8249	2530.3	-24.0047	3485.9	-0.00782	3485.9	0.0088	3485.9	-0.02625
2532.01	307.615	2532.01	10.7589	2532.01	-77.5914	2532.01	58.116	2532.01	-181.183	2532.01	-21.8197	2532.01	-36.571	2532.01	-38.6036	3486	-0.00181	3486	-0.00741	3486	-0.02144
2533.72	141.083	2533.72	85.1112	2533.72	-241.659	2533.72	-149.675	2533.72	-237.704	2533.72	-174.977	2533.72	2.12825	2533.72	143.244	3486.1	0.00411	3486.1	-0.02192	3486.1	0.00968
2535.44	-1.99199	2535.44	126.449	2535.44	-117.405	2535.44	-189.503	2535.44	57.1916	2535.44	-5.35218	2535.44	-55.0126	2535.44	-106.856	3486.2	0.00203	3486.2	-0.00669	3486.2	-0.00327
2537.15	29.3738	2537.15	152.948	2537.15	177.136	2537.15	-44.7123	2537.15	130.743	2537.15	-96.4251	2537.15	-60.9939	2537.15	-147.128	3486.3	0.00741	3486.3	-0.00366	3486.3	-0.00916
2538.86	176.235	2538.86	-35.7597	2538.86	139.366	2538.86	154.764	2538.86	59.9757	2538.86	-61.7229	2538.86	-86.2071	2538.86	-157.541	3486.4	-0.000146458	3486.4	0.00263	3486.4	-0.01265
2540.57	-117.852	2540.57	-21.0389	2540.57	-96.5043	2540.57	-1.99639	2540.57	-57.0718	2540.57	10.1454	2540.57	-102.12	2540.57	7.76919	3486.5	0.01234	3486.5	-0.00301	3486.5	-0.00685
2542.28	11.7076	2542.28	-81.8004	2542.28	55.5083	2542.28	-38.9143	2542.28	-44.4275	2542.28	-30.557	2542.28	-114.679	2542.28	-77.4572	3486.6	0.00808	3486.6	-0.00252	3486.6	-0.01199
2543.99	-198.255	2543.99	66.6051	2543.99	23.7742	2543.99	165.605	2543.99	57.4335	2543.99	74.0323	2543.99	-228.776	2543.99	-74.2584	3486.7	-0.00255	3486.7	-0.00487	3486.7	-0.00291
2545.7	-48.4906	2545.7	-59.7488	2545.7	164.298	2545.7	-52.2988	2545.7	-35.2029	2545.7	89.2549	2545.7	-35.2035	2545.7	-7.44442	3486.8	0.00283	3486.8	0.00343	3486.8	-0.00733
2547.41	31.9294	2547.41	-126.919	2547.41	204.341	2547.41	76.3592	2547.41	-247.726	2547.41	-60.1456	2547.41	55.0239	2547.41	-34.784	3486.9	-0.00496	3486.9	0.0081	3486.9	0.000873591
2549.12	90.593	2549.12	59.7774	2549.12	-32.9231	2549.12	-72.8568	2549.12	-181.583	2549.12	78.0702	2549.12	30.6281	2549.12	176.325	3487	-0.00187	3487	-0.00431	3487	0.00595
2550.83	160.856	2550.83	133.472	2550.83	-23.7882	2550.83	-87.0747	2550.83	15.2569	2550.83	37.6827	2550.83	0.22803	2550.83	227.429	3487.1	-0.00877	3487.1	-0.00948	3487.1	-0.01309
2552.54	128.274	2552.54	-109.3	2552.54	-65.2485	2552.54	255.879	2552.54	59.2277	2552.54	27.5748	2552.54	0.34594	2552.54	-73.7222	3487.2	-0.000713426	3487.2	-0.00721	3487.2	-0.00829
2554.25	-27.1625	2554.25	174.845	2554.25	-6.62742	2554.25	89.1724	2554.25	87.887	2554.25	26.9918	2554.25	-94.4882	2554.25	13.0828	3487.3	-0.0065	3487.3	0.01517	3487.3	-0.01285
2555.96	-176.525	2555.96	-30.0495	2555.96	1.4386	2555.96	155.392	2555.96	54.9483	2555.96	154.781	2555.96	-124.686	2555.96	159.282	3487.4	-0.00218	3487.4	-0.00316	3487.4	-0.0082
2557.67	-174.364	2557.67	121.991	2557.67	-97.4463	2557.67	11.877	2557.67	-30.603	2557.67	53.2849	2557.67	-198.437	2557.67	197.265	3487.5	0.00157	3487.5	-9.5503e-05	3487.5	-0.00638
2559.38	-157.149	2559.38	163.113	2559.38	0.58588	2559.38	-68.3797	2559.38	-64.2457	2559.38	163.859	2559.38	105.758	2559.38	-193.515	3487.6	0.00292	3487.6	0.00451	3487.6	-0.00899
2561.09	-39.3885	2561.09	259.905	2561.09	92.8167	2561.09	-19.0031	2561.09	-12.4126	2561.09	18.1624	2561.09	-60.2539	2561.09	-185.326	3487.7	0.01275	3487.7	-0.00643	3487.7	-0.00798
2562.81	74.2761	2562.81	137.203	2562.81	195.955	2562.81	-93.7159	2562.81	161.834	2562.81	-90.7165	2562.81	-50.7429	2562.81	-104.508	3487.8	0.00756	3487.8	0.00498	3487.8	0.0111
2564.52	-44.2007	2564.52	-64.9618	2564.52	-27.3949	2564.52	-31.6487	2564.52	-22.2768	2564.52	-129.201	2564.52	11.3049	2564.52	-4.32194	3487.9	0.00411	3487.9	-0.000899913	3487.9	0.00716
2566.23	-238.933	2566.23	-43.9112	2566.23	36.735	2566.23	-48.8434	2566.23	-70.6018	2566.23	-301.964	2566.23	-67.1031	2566.23	2.31597	3488	0.01122	3488	-0.0113	3488	-0.00117
2567.94	-111.395	2567.94	-30.9049	2567.94	39.402	2567.94	154.977	2567.94	70.2612	2567.94	-3.87173	2567.94	-29.1976	2567.94	25.919	3488.1	0.00289	3488.1	-0.00183	3488.1	0.00313
2569.65	-131.739	2569.65	72.2299	2569.65	4.50937	2569.65	112.952	2569.65	21.9962	2569.65	235.414	2569.65	-119.372	2569.65	13.873	3488.2	-0.00222	3488.2	-0.00976	3488.2	0.01068
2571.36	-21.2286	2571.36	50.2449	2571.36	-31.2693	2571.36	54.0808	2571.36	154.634	2571.36	147.563	2571.36	140.091	2571.36	288.952	3488.3	-0.000104238	3488.3	-0.0027	3488.3	0.0054
2573.07	60.0295	2573.07	29.2327	2573.07	-25.0446	2573.07	116.449	2573.07	66.0564	2573.07	-91.948	2573.07	56.9608	2573.07	244.319	3488.4	-0.00645	3488.4	0.00522	3488.4	0.00679
2574.78	-92.4045	2574.78	2.93248	2574.78	95.3971	2574.78	120.24	2574.78	44.5088	2574.78	-2.31977	2574.78	-72.0191	2574.78	145.748	3488.5	0.00313	3488.5	-0.00632	3488.5	-0.00267
2576.49	-75.9767	2576.49	-53.1255	2576.49	179.957	2576.49	0.22094	2576.49	-59.4849	2576.49	43.1184	2576.49	-76.2423	2576.49	54.3707	3488.6	0.01159	3488.6	-0.00245	3488.6	-0.01182
2578.2	24.7949	2578.2	39.0316	2578.2	150.196	2578.2	-35.4613	2578.2	-82.5935	2578.2	34.8772	2578.2	158.477	2578.2	30.343	3488.7	-0.00367	3488.7	-0.00811	3488.7	0.01415
2579.91	110.834	2579.91	-98.2609	2579.91	110.264	2579.91	44.0614	2579.91	38.2725	2579.91	-69.727	2579.91	239.288	2579.91	-68.5476	3488.8	-0.00787	3488.8	-0.00261	3488.8	0.00712
2581.62	87.0873	2581.62	-45.0311	2581.62	-83.9353	2581.62	176.227	2581.62	-85.0052	2581.62	-224.258	2581.62	73.8919	2581.62	60.8798	3488.9	0.00996	3488.9	-0.01127	3488.9	-0.00666
2583.33	-55.6079	2583.33	19.1762	2583.33	-147.325	2583.33	-11.6591	2583.33	-41.4866	2583.33	-175.334	2583.33	4.12289	2583.33	31.7188	3489	-0.0035	3489	-0.00721	3489	-0.0104
2585.04	-9.45284	2585.04	-55.3406	2585.04	-205.307	2585.04	90.2003	2585.04	61.3239	2585.04	-24.5602	2585.04	188.773	2585.04	-135.04	3489.1	-0.02383	3489.1	-0.00845	3489.1	-0.0213
2586.75	-25.2858	2586.75	13.6608	2586.75	-8.76272	2586.75	-9.30528	2586.75	130.58	2586.75	-1.02662	2586.75	34.8001	2586.75	58.9981	3489.2	-0.01567	3489.2	0.0111	3489.2	-0.00289
2588.47	-84.8535	2588.47	24.6095	2588.47	-66.7936	2588.47	134.388	2588.47	-60.7963	2588.47	-120.666	2588.47	78.9052	2588.47	-36.1436	3489.3	0.01017	3489.3	-0.00512	3489.3	0.01443
2590.18	-200.177	2590.18	73.5733	2590.18	275.055	2590.18	7.3187	2590.18	-6.28787	2590.18	67.4145	2590.18	150.453	2590.18	36.3645	3489.4	0.01364	3489.4	-0.00162	3489.4	-0.00179
2591.89	22.2625	2591.89	80.5826	2591.89	81.4262	2591.89	-41.8552	2591.89	134.883	2591.89	20.5161	2591.89	19.3708	2591.89	41.2831	3489.5	-0.0003455	3489.5	0.000480753	3489.5	-0.00813
2593.6	38.413	2593.6	152.408	2593.6	74.5199	2593.6	60.2013	2593.6	56.7932	2593.6	37.0699	2593.6	33.9557	2593.6	7.38611	3489.6	0.00437	3489.6	-5.70907e-06	3489.6	0.00668
2595.31	-3.28716	2595.31	68.7075	2595.31	-80.4804	2595.31	26.1009	2595.31	1.09259	2595.31	46.2691	2595.31	10.8547	2595.31	126.685	3489.7	-0.00649	3489.7	0.00292	3489.7	0.00463
2597.02	34.4645	2597.02	-94.0144	2597.02	-147.069	2597.02	134.751	2597.02	-9.50974	2597.02	-38.3739	2597.02	-12.0164	2597.02	49.7993	3489.8	0.00015512	3489.8	0.00239	3489.8	-0.00942
2598.73	-86.1676	2598.73	-101.312	2598.73	-92.3238	2598.73	130.847	2598.73	22.2498	2598.73	-129.836	2598.73	18.7155	2598.73	-107.757	3489.9	0.0064	3489.9	-0.02347	3489.9	-0.00935
2600.44	83.7689	2600.44	-58.9567	2600.44	-115.346	2600.44	-119.147	2600.44	28.2893	2600.44	-116.155	2600.44	124.148	2600.44	-114.864	3490	0.01057	3490	-0.00926	3490	0.01115
2602.15	67.2495	2602.15	-223.086	2602.15	-51.387	2602.15	29.7969	2602.15	-17.2846	2602.15	-152.851	2602.15	-26.4754	2602.15	-11.5191	3490.1	-0.0048	3490.1	0.00591	3490.1	0.00923
2603.86	95.191	2603.86	-176.474	2603.86	15.5874	2603.86	-31.0727	2603.86	151.692	2603.86	32.7577	2603.86	60.4521	2603.86	106.312	3490.2	-0.0199	3490.2	-0.00513	3490.2	0.000937743
2605.57	-20.6612	2605.57	-16.1533	2605.57	29.6752	2605.57	33.1759	2605.57	134.792	2605.57	-32.702	2605.57	-8.5804	2605.57	24.5926	3490.3	-0.00904	3490.3	0.01143	3490.3	0.00419
2607.28	73.1336	2607.28	-45.3611	2607.28	105.564	2607.28	123.161	2607.28	147.072	2607.28	-143.828	2607.28	-58.1131	2607.28	3.65145	3490.4	0.01021	3490.4	0.00565	3490.4	-0.01402
2608.99	158.782	2608.99	35.3116	2608.99	152.867	2608.99	-62.3995	2608.99	157.256	2608.99	-1.28839	2608.99	-86.0069	2608.99	42.5372	3490.5	-0.00247	3490.5	-0.00446	3490.5	0.01469
2610.7	150.35	2610.7	-15.4852	2610.7	78.214	2610.7	-27.7017	2610.7	-138.283	2610.7	131.651	2610.7	41.0277	2610.7	114.185	3490.6	-0.00819	3490.6	-0.0023	3490.6	-0.00294
2612.41	-84.3094	2612.41	-320.624	2612.41	-14.8989	2612.41	-211.284	2612.41	28.0724	2612.41	166.453	2612.41	6.28595	2612.41	93.0102	3490.7	0.00509	3490.7	-0.000850248	3490.7	0.00446
2614.13	-43.2241	2614.13	110.254	2614.13	-92.2303	2614.13	-86.0265	2614.13	122.016	2614.13	118.28	2614.13	16.0928	2614.13	67.5929	3490.8	-0.00332	3490.8	0.0125	3490.8	-0.01404
2615.84	132.919	2615.84	365.068	2615.84	-222.052	2615.84	6.90922	2615.84	114.5	2615.84	102.898	2615.84	-14.868	2615.84	-58.3618	3490.9	0.00524	3490.9	0.00279	3490.9	-0.01979
2617.55	104.665	2617.55	266.686	2617.55	-196.069	2617.55	-57.7492	2617.55	102.691	2617.55	-14.8735	2617.55	-38.1159	2617.55	62.8999	3491	-0.0051	3491	0.00141	3491	0.00151
2619.26	-128.745	2619.26	175.171	2619.26	-53.9909	2619.26	-17.6783	2619.26	14.2522	2619.26	-11.5235	2619.26	-217.98	2619.26	56.1194	3491.1	-0.00474	3491.1	-0.00287	3491.1	0.01326
2620.97	-75.4011	2620.97	227.238	2620.97	22.3042	2620.97	-46.5499	2620.97	67.0216	2620.97	-30.8031	2620.97	-82.8978	2620.97	-128.425	3491.2	-0.01407	3491.2	0.00527	3491.2	-0.00736
2622.68	95.1672	2622.68	9.24091	2622.68	-162.349	2622.68	3.34828	2622.68	-19.7168	2622.68	-84.7631	2622.68	22.5374	2622.68	-143.377	3491.3	-0.01162	3491.3	-0.00718	3491.3	0.00913
2624.39	-55.8883	2624.39	18.6081	2624.39	9.04648	2624.39	-21.6228	2624.39	4.65328	2624.39	57.258	2624.39	45.1205	2624.39	-73.5203	3491.4	-0.00488	3491.4	0.00442	3491.4	-0.000551419
2626.1	1.40189	2626.1	70.1933	2626.1	61.1254	2626.1	55.6487	2626.1	-139.884	2626.1	27.4092	2626.1	-0.54205	2626.1	47.7009	3491.5	-0.01306	3491.5	-0.00238	3491.5	-0.00511
2627.81	121.047	2627.81	-23.5892	2627.81	16.0083	2627.81	74.8907	2627.81	-73.4929	2627.81	110.138	2627.81	-192.389	2627.81	33.7636	3491.6	0.00268	3491.6	0.00498	3491.6	0.01376
2629.52	-148.209	2629.52	41.7251	2629.52	-51.8135	2629.52	-26.8738	2629.52	-4.10997	2629.52	170.256	2629.52	-102.05	2629.52	123.108	3491.7	-0.0058	3491.7	0.00937	3491.7	-0.00286
2631.23	11.3758	2631.23	128.003	2631.23	85.2546	2631.23	-2.71686	2631.23	-152.267	2631.23	118.782	2631.23	88.4551	2631.23	214.789	3491.8	-0.00538	3491.8	-0.00745	3491.8	0.00601
2632.94	159.816	2632.94	-0.53647	2632.94	-76.9588	2632.94	-139.7	2632.94	-14.8126	2632.94	55.9823	2632.94	-187.788	2632.94	72.9126	3491.9	-0.00234	3491.9	0.00737	3491.9	-0.01631
2634.65	-8.9158	2634.65	63.5665	2634.65	-80.8126	2634.65	-202.203	2634.65	92.048	2634.65	134.621	2634.65	-82.0547	2634.65	8.95907	3492	-0.00185	3492	0.00030081	3492	0.00673
2636.36	-125.968	2636.36	-3.66068	2636.36	-8.90922	2636.36	128.237	2636.36	-81.2678	2636.36	-143.539	2636.36	-127.648	2636.36	18.7452	3492.1	0.00168	3492.1	-0.01586	3492.1	-0.01039
2638.07	-17.0726	2638.07	-15.6681	2638.07	68.7802	2638.07	164.223	2638.07	-214.687	2638.07	-94.3639	2638.07	27.0204	2638.07	-58.0944	3492.2	0.00471	3492.2	0.000507239	3492.2	-0.01264
2639.78	132.575	2639.78	70.6532	2639.78	-199.532	2639.78	-44.2282	2639.78	-48.0858	2639.78	34.1772	2639.78	123.589	2639.78	22.4881	3492.3	-0.01156	3492.3	0.00134	3492.3	-0.0147
2641.5	14.5168	2641.5	50.3647	2641.5	-243.457	2641.5	-70.7978	2641.5	7.49037	2641.5	-29.4138	2641.5	48.0166	2641.5	89.1188	3492.4	-0.01277	3492.4	-0.00122	3492.4	0.00846
2643.21	-79.6027	2643.21	61.9351	2643.21	-170.799	2643.21	1.24553	2643.21	-192.784	2643.21	133.889	2643.21	-60.4079	2643.21	-74.538	3492.5	-0.00526	3492.5	-0.0041	3492.5	-0.02574
2644.92	25.5334	2644.92	50.7897	2644.92	-237.322	2644.92	23.4502	2644.92	-55.6463	2644.92	-199.031	2644.92	63.0221	2644.92	109.052	3492.6	-0.000671205	3492.6	-0.00428	3492.6	0.02412
2646.63	175.101	2646.63	-15.4081	2646.63	-43.4766	2646.63	30.046	2646.63	53.5122	2646.63	-177.395	2646.63	-4.84788	2646.63	123.394	3492.7	0.00885	3492.7	-0.00863	3492.7	-0.00881
2648.34	0.05258	2648.34	-102.63	2648.34	-12.8658	2648.34	-122.304	2648.34	14.0096	2648.34	-116.339	2648.34	121.381	2648.34	128.407	3492.8	-0.00241	3492.8	0.01316	3492.8	-0.02456
2650.05	7.95258	2650.05	49.0699	2650.05	128.234	2650.05	-22.2044	2650.05	-140.29	2650.05	-53.7388	2650.05	261.881	2650.05	-10.5925	3492.9	-0.00065311	3492.9	0.01	3492.9	-0.00705
2651.76	38.8033	2651.76	166.495	2651.76	24.5284	2651.76	-51.7472	2651.76	-39.2789	2651.76	49.1162	2651.76	30.7669	2651.76	-50.2877	3493	-0.00978	3493	-0.00581	3493	-0.00226
2653.47	-42.0566	2653.47	119.105	2653.47	126.5	2653.47	72.3791	2653.47	57.2918	2653.47	315.518	2653.47	48.8854	2653.47	37.5316	3493.1	-0.00637	3493.1	-0.01178	3493.1	0.00231
2655.18	-48.8808	2655.18	-43.6317	2655.18	115.948	2655.18	-79.3909	2655.18	-100.2	2655.18	34.6981	2655.18	30.7318	2655.18	-87.562	3493.2	-0.00232	3493.2	-0.00413	3493.2	0.01053
2656.89	-20.849	2656.89	-63.6836	2656.89	50.0162	2656.89	-83.3988	2656.89	71.3211	2656.89	-224.044	2656.89	165.134	2656.89	-74.3071	3493.3	0.00927	3493.3	-0.000145437	3493.3	0.00816
2658.6	-53.1823	2658.6	-6.58286	2658.6	71.1593	2658.6	155.294	2658.6	58.6761	2658.6	-197.312	2658.6	248.658	2658.6	52.8276	3493.4	-0.01317	3493.4	0.00254	3493.4	0.0113
2660.31	-82.7275	2660.31	-34.3	2660.31	-10.3231	2660.31	57.0533	2660.31	-0.81421	2660.31	-106.64	2660.31	173.107	2660.31	-53.6328	3493.5	0.00719	3493.5	0.00587	3493.5	0.000377704
2662.02	214.477	2662.02	16.4075	2662.02	-37.6124	2662.02	-123.032	2662.02	-34.8952	2662.02	-103.215	2662.02	71.139	2662.02	69.807	3493.6	0.01067	3493.6	0.01683	3493.6	0.01916
2663.73	267.531	2663.73	-167.162	2663.73	44.9884	2663.73	-139.366	2663.73	87.128	2663.73	144.355	2663.73	253.245	2663.73	-30.6635	3493.7	-0.0024	3493.7	-0.00116	3493.7	-0.00675
2665.44	124.67	2665.44	190.645	2665.44	-1.74254	2665.44	-170.843	2665.44	8.69464	2665.44	146.352	2665.44	80.4565	2665.44	61.1471	3493.8	0.00555	3493.8	0.00216	3493.8	0.00622
2667.16	-15.6583	2667.16	24.7023	2667.16	-165.804	2667.16	-30.9258	2667.16	32.5854	2667.16	-29.4902	2667.16	10.9747	2667.16	-35.7819	3493.9	-0.00118	3493.9	0.00104	3493.9	-0.00348
2668.87	-110.031	2668.87	68.6435	2668.87	97.7548	2668.87	-137.747	2668.87	83.5898	2668.87	-39.3545	2668.87	74.8485	2668.87	-40.263	3494	0.00666	3494	0.00998	3494	0.00478
2670.58	-29.5656	2670.58	139.742	2670.58	128.095	2670.58	-134.457	2670.58	21.1401	2670.58	134.071	2670.58	26.765	2670.58	39.7618	3494.1	-0.00386	3494.1	0.01537	3494.1	-0.00441
2672.29	101.592	2672.29	-159.67	2672.29	254.419	2672.29	-96.0897	2672.29	-14.1389	2672.29	-8.04182	2672.29	43.0327	2672.29	-86.2749	3494.2	7.06779e-05	3494.2	0.000489952	3494.2	-0.00996
2674	26.9021	2674	-59.9552	2674	-40.6594	2674	-22.7608	2674	-49.7009	2674	191.108	2674	71.596	2674	-290.395	3494.3	0.00371	3494.3	0.00493	3494.3	0.01569
2675.71	-72.1407	2675.71	32.88	2675.71	-93.9514	2675.71	-103.785	2675.71	-112.365	2675.71	61.5946	2675.71	18.6232	2675.71	-96.1388	3494.4	-0.00558	3494.4	-0.00381	3494.4	0.00183
2677.42	78.9975	2677.42	-48.2133	2677.42	31.8161	2677.42	-78.8639	2677.42	-40.6009	2677.42	223.988	2677.42	141.83	2677.42	27.966	3494.5	0.00663	3494.5	0.00196	3494.5	0.00759
2679.13	171.465	2679.13	-11.4629	2679.13	-100.054	2679.13	-7.159	2679.13	6.37357	2679.13	101.024	2679.13	3.02144	2679.13	67.3029	3494.6	0.01195	3494.6	-0.0085	3494.6	0.02445
2680.84	94.9874	2680.84	109.471	2680.84	-45.6057	2680.84	-74.2933	2680.84	145.76	2680.84	-66.9628	2680.84	-12.2342	2680.84	149.685	3494.7	0.000311941	3494.7	-0.00328	3494.7	0.0071
2682.55	22.2513	2682.55	65.168	2682.55	221.331	2682.55	-125.508	2682.55	74.0047	2682.55	55.8548	2682.55	-111.228	2682.55	313.497	3494.8	-0.00767	3494.8	-0.01285	3494.8	0.00807
2684.26	-102.288	2684.26	110.659	2684.26	12.1612	2684.26	56.467	2684.26	120.536	2684.26	87.7554	2684.26	-237.443	2684.26	139.582	3494.9	-0.00504	3494.9	-0.00236	3494.9	0.00647
2685.97	-77.7733	2685.97	-123.118	2685.97	-111.707	2685.97	74.0102	2685.97	132.993	2685.97	126.33	2685.97	-46.5479	2685.97	90.4016	3495	-0.00252	3495	0.00627	3495	-0.00351
2687.68	-92.2126	2687.68	-18.5774	2687.68	-68.191	2687.68	108.497	2687.68	49.3429	2687.68	47.4345	2687.68	64.5024	2687.68	151.587	3495.1	-0.00983	3495.1	-0.00519	3495.1	0.01557
2689.39	22.4253	2689.39	127.729	2689.39	125.576	2689.39	99.6166	2689.39	186.605	2689.39	-69.0743	2689.39	44.1071	2689.39	91.1888	3495.2	0.00198	3495.2	0.00112	3495.2	0.00904
2691.1	110.388	2691.1	-2.12703	2691.1	118.497	2691.1	-61.3903	2691.1	-79.9357	2691.1	4.74236	2691.1	18.8724	2691.1	86.8932	3495.3	0.01814	3495.3	0.00561	3495.3	-0.01203
2692.82	10.6064	2692.82	-28.1999	2692.82	-79.2649	2692.82	-202.138	2692.82	22.433	2692.82	53.9317	2692.82	246.487	2692.82	70.0372	3495.4	0.00943	3495.4	-0.00702	3495.4	0.00709
2694.53	11.5684	2694.53	-3.60615	2694.53	-117.132	2694.53	-126.059	2694.53	-54.8298	2694.53	47.74	2694.53	-16.0186	2694.53	195.435	3495.5	0.00601	3495.5	1.97944e-05	3495.5	0.00626
2696.24	-124.169	2696.24	86.6889	2696.24	53.6031	2696.24	-26.7764	2696.24	-28.1894	2696.24	21.6526	2696.24	93.2815	2696.24	305.339	3495.6	0.01249	3495.6	-0.00152	3495.6	-0.00965
2697.95	-96.8489	2697.95	10.5189	2697.95	55.5457	2697.95	-20.4189	2697.95	16.3866	2697.95	128.651	2697.95	17.2078	2697.95	170.298	3495.7	0.00761	3495.7	-0.00661	3495.7	-0.00309
2699.66	-40.0842	2699.66	-46.3346	2699.66	28.7698	2699.66	-41.1213	2699.66	52.0513	2699.66	8.37544	2699.66	-92.4172	2699.66	19.8142	3495.8	0.0125	3495.8	-0.00265	3495.8	-0.01492
2701.37	80.9536	2701.37	-36.6285	2701.37	-90.2635	2701.37	-15.3013	2701.37	127.714	2701.37	-131.333	2701.37	-38.0126	2701.37	7.31601	3495.9	0.00163	3495.9	-0.00126	3495.9	0.00947
2703.08	368.213	2703.08	24.01	2703.08	-16.5509	2703.08	50.8807	2703.08	68.7579	2703.08	-138.636	2703.08	-32.3718	2703.08	-273.51	3496	-0.00073152	3496	-0.01225	3496	0.00218
2704.79	245.926	2704.79	186.13	2704.79	90.2773	2704.79	-10.6812	2704.79	26.1083	2704.79	-98.7705	2704.79	-45.888	2704.79	-124.405	3496.1	0.00847	3496.1	-0.01112	3496.1	-0.01014
2706.5	19.9859	2706.5	-1.4797	2706.5	-42.2942	2706.5	-111.908	2706.5	-10.9629	2706.5	-106.473	2706.5	-324.007	2706.5	43.6748	3496.2	0.00175	3496.2	-0.00111	3496.2	-0.01274
2708.21	-166.249	2708.21	78.2185	2708.21	58.7452	2708.21	99.2804	2708.21	98.2856	2708.21	14.35	2708.21	-105.894	2708.21	62.7958	3496.3	0.00341	3496.3	-0.01831	3496.3	-0.00797
2709.92	-88.2244	2709.92	119.356	2709.92	-79.1017	2709.92	235.352	2709.92	168.88	2709.92	-28.227	2709.92	53.2637	2709.92	93.1941	3496.4	0.00986	3496.4	0.01027	3496.4	-0.02053
2711.63	-5.45564	2711.63	-17.1914	2711.63	-60.1688	2711.63	-108.338	2711.63	26.9607	2711.63	124.518	2711.63	97.4647	2711.63	156.044	3496.5	0.00494	3496.5	0.00235	3496.5	-0.01077
2713.34	-30.7174	2713.34	72.9153	2713.34	-53.3014	2713.34	-91.6175	2713.34	-31.0756	2713.34	83.2104	2713.34	66.9716	2713.34	18.8481	3496.6	-0.000628984	3496.6	-0.00679	3496.6	-0.01503
2715.05	30.8383	2715.05	44.3483	2715.05	-126.697	2715.05	111.254	2715.05	162.355	2715.05	-97.91	2715.05	-57.7106	2715.05	118.693	3496.7	-0.00196	3496.7	-0.00341	3496.7	0.0023
2716.76	-75.2535	2716.76	99.9608	2716.76	22.1212	2716.76	67.6781	2716.76	42.8865	2716.76	2.2312	2716.76	-141.558	2716.76	-191.641	3496.8	0.00616	3496.8	-0.00667	3496.8	0.01543
2718.48	97.2039	2718.48	-41.6525	2718.48	1.94435	2718.48	258.444	2718.48	-74.0941	2718.48	-44.8836	2718.48	-101.693	2718.48	-11.181	3496.9	0.000486856	3496.9	0.00877	3496.9	0.01275
2720.19	-70.9293	2720.19	-143.152	2720.19	10.9877	2720.19	342.638	2720.19	-130.539	2720.19	-31.3516	2720.19	-158.868	2720.19	51.7544	3497	0.0044	3497	0.00569	3497	0.00248
2721.9	-123.6	2721.9	-146.307	2721.9	-34.349	2721.9	119.323	2721.9	23.9742	2721.9	-38.1048	2721.9	13.0201	2721.9	31.8913	3497.1	0.00291	3497.1	-0.00181	3497.1	-0.0145
2723.61	65.1733	2723.61	-43.9477	2723.61	79.2933	2723.61	139.945	2723.61	103.371	2723.61	41.7614	2723.61	-66.9512	2723.61	31.8754	3497.2	0.00341	3497.2	0.00378	3497.2	-0.00137
2725.32	134.312	2725.32	52.26	2725.32	246.162	2725.32	124.168	2725.32	61.0377	2725.32	91.8577	2725.32	-103.64	2725.32	-33.1143	3497.3	0.00213	3497.3	0.00594	3497.3	0.00739
2727.03	65.8645	2727.03	-46.2121	2727.03	59.4598	2727.03	56.3301	2727.03	52.6552	2727.03	208.821	2727.03	-3.94348	2727.03	-63.9969	3497.4	0.00766	3497.4	0.01519	3497.4	0.01786
2728.74	69.6679	2728.74	-61.407	2728.74	143.167	2728.74	-56.4601	2728.74	-171.032	2728.74	198.237	2728.74	-94.922	2728.74	170.83	3497.5	0.01382	3497.5	-0.00177	3497.5	0.0202
2730.45	-27.4775	2730.45	78.2755	2730.45	-3.91577	2730.45	-99.0019	2730.45	-104.623	2730.45	84.9088	2730.45	-95.5746	2730.45	171.268	3497.6	-0.00851	3497.6	-0.000587935	3497.6	0.00572
2732.16	9.99071	2732.16	82.0787	2732.16	52.1307	2732.16	38.0959	2732.16	-114.962	2732.16	135.948	2732.16	-3.24018	2732.16	-38.0847	3497.7	0.00446	3497.7	0.00943	3497.7	0.00869
2733.87	-255.375	2733.87	-85.1695	2733.87	-95.7958	2733.87	74.5951	2733.87	57.469	2733.87	86.3184	2733.87	10.2778	2733.87	-56.61	3497.8	0.00872	3497.8	0.01178	3497.8	0.02846
2735.58	-148.997	2735.58	-132.403	2735.58	153.156	2735.58	-9.86979	2735.58	50.1833	2735.58	-31.4929	2735.58	-4.06472	2735.58	198.61	3497.9	0.000884939	3497.9	0.01004	3497.9	0.02649
2737.29	56.1426	2737.29	-265.494	2737.29	95.7274	2737.29	1.05639	2737.29	-109.146	2737.29	-152.191	2737.29	-45.8465	2737.29	39.9293	3498	0.00476	3498	0.02345	3498	0.05248
2739	-11.7082	2739	-57.1708	2739	7.71835	2739	107.709	2739	41.2596	2739	45.2562	2739	30.9301	2739	102.122	3498.1	0.01221	3498.1	0.04519	3498.1	0.06831
2740.71	-224.81	2740.71	60.8268	2740.71	-106.885	2740.71	-184.995	2740.71	91.9536	2740.71	106.648	2740.71	-124.98	2740.71	0.80941	3498.2	0.00251	3498.2	0.05179	3498.2	0.10088
2742.42	-231.158	2742.42	-68.6953	2742.42	-8.57434	2742.42	-9.44596	2742.42	-31.1492	2742.42	94.7048	2742.42	-68.1517	2742.42	50.5228	3498.3	-0.01065	3498.3	0.06238	3498.3	0.09887
2744.14	-109.589	2744.14	-180.79	2744.14	65.2746	2744.14	63.8552	2744.14	-89.4837	2744.14	32.5499	2744.14	11.9901	2744.14	-145.221	3498.4	0.0049	3498.4	0.0583	3498.4	0.13757
2745.85	50.65	2745.85	-52.5316	2745.85	-101.842	2745.85	122.268	2745.85	37.2649	2745.85	-3.55694	2745.85	3.03733	2745.85	71.091	3498.5	0.00422	3498.5	0.06852	3498.5	0.13036
2747.56	126.232	2747.56	-62.5583	2747.56	131.12	2747.56	87.3165	2747.56	214.597	2747.56	-71.0448	2747.56	153.325	2747.56	81.3492	3498.6	0.00515	3498.6	0.07491	3498.6	0.1174
2749.27	35.2738	2749.27	-10.4468	2749.27	319.094	2749.27	150.547	2749.27	176.273	2749.27	-17.336	2749.27	61.2522	2749.27	-157.12	3498.7	0.01452	3498.7	0.08606	3498.7	0.12699
2750.98	15.4202	2750.98	125.872	2750.98	183.679	2750.98	219.691	2750.98	-35.1319	2750.98	117.697	2750.98	199.011	2750.98	-124.55	3498.8	0.00652	3498.8	0.07304	3498.8	0.1175
2752.69	-130.986	2752.69	117.262	2752.69	-160.235	2752.69	53.4727	2752.69	-53.4566	2752.69	156.965	2752.69	91.1696	2752.69	-125.402	3498.9	-0.00845	3498.9	0.05296	3498.9	0.08643
2754.4	-85.4381	2754.4	2.3352	2754.4	-241.431	2754.4	70.7124	2754.4	-103.072	2754.4	113.805	2754.4	10.2766	2754.4	16.2844	3499	-0.00102	3499	0.04271	3499	0.05597
2756.11	-18.9678	2756.11	-37.2586	2756.11	-137.88	2756.11	23.216	2756.11	-18.3034	2756.11	8.45429	2756.11	149.624	2756.11	11.6478	3499.1	-0.00429	3499.1	0.02858	3499.1	0.02106
2757.82	158.275	2757.82	11.8068	2757.82	38.8127	2757.82	-49.1585	2757.82	-46.0378	2757.82	-62.5304	2757.82	138.099	2757.82	24.4951	3499.2	-0.00193	3499.2	-0.00135	3499.2	0.00122
2759.53	117.963	2759.53	-110.513	2759.53	233.285	2759.53	-14.8956	2759.53	56.6133	2759.53	-36.994	2759.53	23.2179	2759.53	94.2925	3499.3	0.00378	3499.3	-0.01784	3499.3	-0.02224
2761.24	51.9059	2761.24	-38.1983	2761.24	40.9634	2761.24	-102.86	2761.24	224.196	2761.24	-16.7762	2761.24	-144.443	2761.24	296.337	3499.4	-0.01118	3499.4	-0.0334	3499.4	-0.06398
2762.95	212.55	2762.95	40.1168	2762.95	-57.1572	2762.95	-108.723	2762.95	170.581	2762.95	-12.1554	2762.95	80.0992	2762.95	211.187	3499.5	-0.01359	3499.5	-0.04252	3499.5	-0.07958
2764.66	138.338	2764.66	10.3996	2764.66	-172.782	2764.66	-78.1557	2764.66	174.238	2764.66	-58.512	2764.66	-34.1732	2764.66	88.1957	3499.6	0.0075	3499.6	-0.06151	3499.6	-0.11759
2766.37	112.383	2766.37	-30.7328	2766.37	-158.386	2766.37	-29.3263	2766.37	179.309	2766.37	0.71013	2766.37	29.2112	2766.37	83.654	3499.7	-0.00196	3499.7	-0.06538	3499.7	-0.15769
2768.08	-90.0462	2768.08	41.6741	2768.08	-75.4338	2768.08	-67.8213	2768.08	144.979	2768.08	-63.2381	2768.08	106.162	2768.08	283.821	3499.8	0.00746	3499.8	-0.07005	3499.8	-0.13425
2769.79	82.7014	2769.79	-44.2539	2769.79	-103.832	2769.79	-73.6833	2769.79	67.0615	2769.79	-68.0013	2769.79	-3.73546	2769.79	168.703	3499.9	-0.000743584	3499.9	-0.07943	3499.9	-0.11169
2771.51	-14.0063	2771.51	63.5344	2771.51	153.452	2771.51	101.594	2771.51	229.532	2771.51	28.3601	2771.51	-62.4849	2771.51	0.14102	3500	0.00321	3500	-0.06341	3500	-0.1005
2773.22	-177.261	2773.22	39.5518	2773.22	229.135	2773.22	23.936	2773.22	120.023	2773.22	-96.1114	2773.22	-100.732	2773.22	-69.5968	3500.1	-0.0183	3500.1	-0.05132	3500.1	-0.09237
2774.93	-125.619	2774.93	-125.636	2774.93	97.1092	2774.93	99.9668	2774.93	63.5997	2774.93	-16.3017	2774.93	13.7961	2774.93	32.835	3500.2	-0.00147	3500.2	-0.05196	3500.2	-0.07862
2776.64	-95.6355	2776.64	-91.561	2776.64	113.874	2776.64	32.0198	2776.64	23.8376	2776.64	169.318	2776.64	1.29279	2776.64	32.8049	3500.3	0.00464	3500.3	-0.03543	3500.3	-0.05322
2778.35	29.5053	2778.35	-156.399	2778.35	-93.1379	2778.35	112.338	2778.35	-238.006	2778.35	50.0209	2778.35	90.753	2778.35	213.633	3500.4	-0.002	3500.4	-0.01462	3500.4	-0.04461
2780.06	91.3763	2780.06	-79.492	2780.06	-130.386	2780.06	32.9438	2780.06	-116.635	2780.06	-133.826	2780.06	166.904	2780.06	46.9015	3500.5	0.01828	3500.5	-0.00758	3500.5	-0.02806
2781.77	113.428	2781.77	-9.31374	2781.77	104.925	2781.77	25.6937	2781.77	149.963	2781.77	124.331	2781.77	144.034	2781.77	10.5164	3500.6	0.00761	3500.6	-0.00735	3500.6	-0.00414
2783.48	57.2254	2783.48	25.7823	2783.48	87.7198	2783.48	76.8862	2783.48	-28.3468	2783.48	127.618	2783.48	-37.6828	2783.48	149.796	3500.7	0.01399	3500.7	-0.00144	3500.7	0.00407
2785.19	-53.2267	2785.19	9.50359	2785.19	-29.692	2785.19	136.135	2785.19	-48.646	2785.19	-57.2411	2785.19	-3.21438	2785.19	50.3778	3500.8	0.00792	3500.8	0.00334	3500.8	-0.01338
2786.9	-27.9869	2786.9	-48.9875	2786.9	87.6787	2786.9	107.261	2786.9	95.4235	2786.9	-119.541	2786.9	-99.198	2786.9	-68.0055	3500.9	0.00367	3500.9	-0.00895	3500.9	-0.0109
2788.61	35.1921	2788.61	63.1807	2788.61	49.7336	2788.61	-90.1003	2788.61	-18.9569	2788.61	3.65479	2788.61	15.6684	2788.61	111.126	3501	0.00183	3501	-0.00984	3501	0.00574
2790.32	-18.9711	2790.32	148.836	2790.32	-135.287	2790.32	-26.1934	2790.32	21.8841	2790.32	-37.4619	2790.32	158.203	2790.32	135.322	3501.1	0.00418	3501.1	0.000804113	3501.1	0.007
2792.03	-115.5	2792.03	-17.7566	2792.03	-250.235	2792.03	12.3116	2792.03	99.3547	2792.03	-8.51008	2792.03	142.753	2792.03	-199.811	3501.2	-0.00226	3501.2	-0.00279	3501.2	0.01233
2793.74	-113.245	2793.74	-99.6724	2793.74	19.4841	2793.74	-72.3271	2793.74	6.76772	2793.74	86.3668	2793.74	-22.7923	2793.74	-127.064	3501.3	0.00886	3501.3	-0.0156	3501.3	-0.00403
2795.45	-75.242	2795.45	-173.968	2795.45	-91.4102	2795.45	56.4807	2795.45	-86.722	2795.45	105.38	2795.45	-68.7752	2795.45	-214.443	3501.4	-0.00208	3501.4	-0.01584	3501.4	-0.01762
2797.17	17.2088	2797.17	10.8572	2797.17	-116.616	2797.17	173.138	2797.17	72.6896	2797.17	7.23524	2797.17	-12.3887	2797.17	65.7622	3501.5	-0.00542	3501.5	-0.01585	3501.5	-0.02939
2798.88	-91.953	2798.88	65.9638	2798.88	-16.8485	2798.88	88.1589	2798.88	102.253	2798.88	-66.5721	2798.88	-276.282	2798.88	230.566	3501.6	0.00985	3501.6	-0.0099	3501.6	0.00535
2800.59	124.021	2800.59	-130.975	2800.59	-85.7037	2800.59	79.0845	2800.59	-79.3451	2800.59	-26.7998	2800.59	-239.546	2800.59	60.4605	3501.7	-0.00892	3501.7	-0.00994	3501.7	-0.02028
2802.3	122.754	2802.3	-31.5257	2802.3	-174.334	2802.3	26.379	2802.3	-120.22	2802.3	112.662	2802.3	102.262	2802.3	-65.4777	3501.8	-0.00488	3501.8	0.00104	3501.8	0.031
2804.01	22.9242	2804.01	-253.32	2804.01	64.1172	2804.01	-2.4174	2804.01	-14.1515	2804.01	139.012	2804.01	54.7093	2804.01	26.1856	3501.9	0.000227499	3501.9	0.00252	3501.9	-0.00343
2805.72	76.4836	2805.72	-149.33	2805.72	-5.95529	2805.72	66.3547	2805.72	73.6757	2805.72	31.0072	2805.72	170.587	2805.72	65.3621	3502	0.00705	3502	-0.0037	3502	-0.00359
2807.43	-5.00837	2807.43	-45.9176	2807.43	-23.138	2807.43	167.278	2807.43	99.3065	2807.43	1.74719	2807.43	277.239	2807.43	-4.8734	3502.1	0.00465	3502.1	-0.00106	3502.1	0.00966
2809.14	-53.7544	2809.14	26.9128	2809.14	-173.037	2809.14	73.0446	2809.14	111.33	2809.14	-330.682	2809.14	126.245	2809.14	5.45725	3502.2	0.00332	3502.2	-0.01176	3502.2	-0.0048
2810.85	-25.8174	2810.85	104.918	2810.85	-5.37214	2810.85	62.362	2810.85	130.189	2810.85	-278.195	2810.85	-3.95558	2810.85	-50.4481	3502.3	0.00506	3502.3	0.00417	3502.3	0.000235618
2812.56	-36.5477	2812.56	-201.728	2812.56	141.163	2812.56	44.3744	2812.56	54.3736	2812.56	-178.146	2812.56	-221.048	2812.56	-16.3906	3502.4	0.00345	3502.4	0.01375	3502.4	0.00918
2814.27	27.7806	2814.27	-3.98548	2814.27	-13.3764	2814.27	244.756	2814.27	4.48164	2814.27	58.1949	2814.27	173.132	2814.27	12.9358	3502.5	0.01664	3502.5	0.01121	3502.5	0.01319
2815.98	-12.05	2815.98	15.2194	2815.98	45.3725	2815.98	83.7573	2815.98	55.7471	2815.98	23.64	2815.98	-1.6266	2815.98	-123.408	3502.6	0.00604	3502.6	-0.00932	3502.6	-0.01147
2817.69	-122.387	2817.69	-71.6855	2817.69	-0.89243	2817.69	-131.56	2817.69	-105.412	2817.69	56.6528	2817.69	-119.326	2817.69	-19.703	3502.7	0.000124962	3502.7	-0.002	3502.7	-0.00846
2819.4	9.72636	2819.4	53.6349	2819.4	-144.763	2819.4	-145.721	2819.4	-23.5607	2819.4	-95.4801	2819.4	-110.44	2819.4	135.105	3502.8	-0.01857	3502.8	-0.000857293	3502.8	-0.00359
2821.11	120.984	2821.11	85.5706	2821.11	-12.3548	2821.11	-14.7446	2821.11	105.077	2821.11	-94.0916	2821.11	-93.011	2821.11	126.364	3502.9	0.00133	3502.9	-0.00544	3502.9	0.02763
2822.82	61.22	2822.82	114.874	2822.82	42.4082	2822.82	-104.83	2822.82	46.9324	2822.82	-68.3091	2822.82	-104.517	2822.82	-47.448	3503	0.00579	3503	0.005	3503	0.01537
2824.54	187.185	2824.54	-129.178	2824.54	18.3338	2824.54	-0.82997	2824.54	100.5	2824.54	-46.7814	2824.54	-14.338	2824.54	-95.7259	3503.1	0.00397	3503.1	0.00318	3503.1	0.00785
2826.25	101.509	2826.25	9.1575	2826.25	-12.1154	2826.25	58.1386	2826.25	-69.3096	2826.25	-94.1637	2826.25	36.1127	2826.25	-104.636	3503.2	-0.00972	3503.2	0.00319	3503.2	0.00421
2827.96	-13.7228	2827.96	-20.4394	2827.96	-71.369	2827.96	31.0363	2827.96	-38.7487	2827.96	-106.624	2827.96	-27.3531	2827.96	-65.689	3503.3	-0.00782	3503.3	-0.00234	3503.3	0.00871
2829.67	-97.1566	2829.67	-143.639	2829.67	-75.9269	2829.67	-56.4719	2829.67	-67.0955	2829.67	-114.895	2829.67	168.468	2829.67	-86.2583	3503.4	0.0066	3503.4	0.00909	3503.4	-0.01877
2831.38	-34.8376	2831.38	-192.211	2831.38	32.8138	2831.38	-108.017	2831.38	66.177	2831.38	-67.5011	2831.38	91.0888	2831.38	-2.20614	3503.5	0.00945	3503.5	0.00548	3503.5	-0.01892
2833.09	-151.476	2833.09	-43.1691	2833.09	-3.86923	2833.09	15.9709	2833.09	24.8291	2833.09	-82.5935	2833.09	68.2426	2833.09	58.4836	3503.6	0.00676	3503.6	-0.0018	3503.6	0.00801
2834.8	69.9594	2834.8	-32.3663	2834.8	-86.0072	2834.8	256.285	2834.8	4.28314	2834.8	-24.6132	2834.8	56.0334	2834.8	90.668	3503.7	-0.0052	3503.7	0.00127	3503.7	0.00334
2836.51	53.8205	2836.51	-54.8251	2836.51	-52.9907	2836.51	172.872	2836.51	-6.46564	2836.51	-50.0066	2836.51	-87.9142	2836.51	8.15603	3503.8	0.00459	3503.8	-0.00674	3503.8	0.0012
2838.22	4.53943	2838.22	-70.0965	2838.22	87.7499	2838.22	-3.3732	2838.22	-23.1932	2838.22	-77.8124	2838.22	200.006	2838.22	-23.292	3503.9	0.00428	3503.9	-0.01631	3503.9	-0.01696
2839.93	24.3061	2839.93	28.2043	2839.93	108.393	2839.93	-58.9799	2839.93	-66.338	2839.93	58.1193	2839.93	214.531	2839.93	-37.8571	3504	0.01733	3504	-0.00133	3504	0.000274802
2841.64	-124.425	2841.64	-77.0911	2841.64	60.2416	2841.64	33.2206	2841.64	24.1266	2841.64	-73.6367	2841.64	58.4713	2841.64	-132.502	3504.1	-0.00105	3504.1	0.00766	3504.1	-0.00316
2843.35	-42.8002	2843.35	-41.654	2843.35	217.994	2843.35	-93.1084	2843.35	109.22	2843.35	44.8852	2843.35	12.5272	2843.35	13.5942	3504.2	0.00885	3504.2	0.01445	3504.2	-0.01478
2845.06	47.5653	2845.06	-96.9062	2845.06	123.32	2845.06	5.19153	2845.06	198.188	2845.06	104.913	2845.06	57.2075	2845.06	58.5174	3504.3	0.00561	3504.3	0.01038	3504.3	0.01126
2846.77	70.8009	2846.77	3.59648	2846.77	121.482	2846.77	-40.395	2846.77	230.242	2846.77	50.8934	2846.77	108.098	2846.77	-75.5988	3504.4	-0.00324	3504.4	-0.01268	3504.4	-0.00319
2848.48	110.658	2848.48	-18.9684	2848.48	69.0897	2848.48	2.08056	2848.48	9.27779	2848.48	76.8799	2848.48	7.42446	2848.48	-187.643	3504.5	0.01119	3504.5	-0.01244	3504.5	-0.00992
2850.2	94.0721	2850.2	15.8529	2850.2	28.32	2850.2	-18.8786	2850.2	93.1317	2850.2	-111.05	2850.2	-193.486	2850.2	-93.6301	3504.6	-0.00393	3504.6	-0.00631	3504.6	0.00111
2851.91	-44.4631	2851.91	-179.049	2851.91	157.059	2851.91	-62.9906	2851.91	114.48	2851.91	57.7725	2851.91	-15.573	2851.91	-16.21	3504.7	0.00645	3504.7	-0.01429	3504.7	-0.01234
2853.62	-42.2911	2853.62	-105.94	2853.62	161.014	2853.62	45.8178	2853.62	89.555	2853.62	149.33	2853.62	92.0849	2853.62	-49.2332	3504.8	-0.00336	3504.8	-0.00101	3504.8	-0.01038
2855.33	-92.8611	2855.33	15.005	2855.33	210.278	2855.33	14.0048	2855.33	142.17	2855.33	118.279	2855.33	190.376	2855.33	125.808	3504.9	-0.00228	3504.9	-0.00215	3504.9	0.0123
2857.04	-119.091	2857.04	-146.34	2857.04	290.514	2857.04	-124.082	2857.04	-4.44513	2857.04	109.43	2857.04	174.085	2857.04	8.26669	3505	-0.00693	3505	-0.00773	3505	0.01713
2858.75	-44.5552	2858.75	-56.1372	2858.75	-21.8239	2858.75	-113.768	2858.75	81.7099	2858.75	195.212	2858.75	140.577	2858.75	-130.147	3505.1	-0.00697	3505.1	-0.00284	3505.1	-2.383e-05
2860.46	-245.902	2860.46	68.4921	2860.46	-146.824	2860.46	-83.5034	2860.46	113.931	2860.46	26.179	2860.46	96.4794	2860.46	99.678	3505.2	0.00291	3505.2	-0.00782	3505.2	-0.01335
2862.17	105.107	2862.17	99.206	2862.17	-98.0046	2862.17	77.7232	2862.17	-3.43397	2862.17	-44.6754	2862.17	30.6377	2862.17	211.151	3505.3	0.01325	3505.3	0.0088	3505.3	0.01399
2863.88	-6.63012	2863.88	-1.49929	2863.88	-15.8701	2863.88	89.1048	2863.88	36.8058	2863.88	-60.5637	2863.88	-24.9633	2863.88	-47.9458	3505.4	-0.000303279	3505.4	0.01201	3505.4	-0.00852
2865.59	-116.756	2865.59	-3.38684	2865.59	-89.9104	2865.59	39.9204	2865.59	57.3904	2865.59	-178.994	2865.59	-62.8898	2865.59	-57.8492	3505.5	0.00683	3505.5	0.00877	3505.5	-0.00123
2867.3	67.1798	2867.3	94.0669	2867.3	-167.834	2867.3	-25.4766	2867.3	9.52636	2867.3	-65.617	2867.3	-180.764	2867.3	-13.9641	3505.6	0.01009	3505.6	0.00144	3505.6	-0.01531
2869.01	95.1546	2869.01	135.729	2869.01	-190.788	2869.01	95.2502	2869.01	-182.27	2869.01	-61.3427	2869.01	-9.02443	2869.01	13.9332	3505.7	0.0021	3505.7	-0.00286	3505.7	-0.00754
2870.72	-32.7088	2870.72	-0.46699	2870.72	-104.424	2870.72	25.7667	2870.72	197.188	2870.72	-8.85744	2870.72	19.7727	2870.72	-27.3745	3505.8	0.00813	3505.8	0.00795	3505.8	-0.01057
2872.43	-138.859	2872.43	151.957	2872.43	-116.232	2872.43	59.5208	2872.43	102.395	2872.43	19.3921	2872.43	-24.0479	2872.43	48.9215	3505.9	0.00408	3505.9	0.00396	3505.9	0.014
2874.14	66.945	2874.14	202.863	2874.14	-55.0234	2874.14	55.8327	2874.14	-3.18932	2874.14	-25.7874	2874.14	-142.222	2874.14	-126.545	3506	0.01477	3506	-0.00135	3506	0.00644
2875.86	-52.8948	2875.86	89.4541	2875.86	-49.7942	2875.86	-129.193	2875.86	26.141	2875.86	-19.988	2875.86	-6.23838	2875.86	-94.4624	3506.1	0.00747	3506.1	0.01065	3506.1	0.01378
2877.57	-31.2182	2877.57	4.56985	2877.57	39.8701	2877.57	57.3291	2877.57	36.8338	2877.57	-46.8073	2877.57	58.7489	2877.57	-124.548	3506.2	-0.01628	3506.2	0.01259	3506.2	0.02178
2879.28	19.8228	2879.28	35.6319	2879.28	54.1583	2879.28	-57.252	2879.28	147.491	2879.28	-50.9031	2879.28	20.7102	2879.28	-8.41922	3506.3	-0.00326	3506.3	0.00634	3506.3	0.01564
2880.99	-52.0974	2880.99	76.6013	2880.99	-44.5852	2880.99	-146.011	2880.99	-42.5865	2880.99	-157.204	2880.99	58.5815	2880.99	45.9186	3506.4	-0.000568668	3506.4	0.0112	3506.4	0.000119531
2882.7	30.8405	2882.7	71.7074	2882.7	-41.4186	2882.7	-32.8907	2882.7	-155.124	2882.7	-173.713	2882.7	202.886	2882.7	-2.67982	3506.5	0.00949	3506.5	0.01304	3506.5	0.00055533
2884.41	-7.81325	2884.41	-77.7738	2884.41	-236.634	2884.41	-52.0463	2884.41	132.77	2884.41	-56.9798	2884.41	50.6441	2884.41	-92.6105	3506.6	0.000951287	3506.6	-0.0048	3506.6	-0.00657
2886.12	23.5858	2886.12	93.5248	2886.12	-36.1358	2886.12	-35.949	2886.12	43.4668	2886.12	253.216	2886.12	-84.6619	2886.12	94.9819	3506.7	0.000860813	3506.7	-0.00666	3506.7	0.01083
2887.83	-118.557	2887.83	213.912	2887.83	-8.71259	2887.83	39.3174	2887.83	73.4864	2887.83	117.601	2887.83	-224.296	2887.83	134.642	3506.8	0.00356	3506.8	-0.00675	3506.8	0.00224
2889.54	-48.4783	2889.54	51.5301	2889.54	84.0557	2889.54	102.545	2889.54	76.7864	2889.54	-225.109	2889.54	-87.9972	2889.54	-104.029	3506.9	-0.01654	3506.9	-0.000151415	3506.9	-0.00033066
2891.25	101.968	2891.25	45.6005	2891.25	10.7556	2891.25	200.279	2891.25	106.164	2891.25	-123.578	2891.25	-35.7012	2891.25	-132.156	3507	-0.00482	3507	-0.00102	3507	-0.00811
2892.96	49.5533	2892.96	-160.922	2892.96	-16.5764	2892.96	9.63625	2892.96	-82.0927	2892.96	-32.6517	2892.96	143.504	2892.96	132.125	3507.1	-0.00956	3507.1	0.00605	3507.1	0.000622567
2894.67	-16.7073	2894.67	35.5864	2894.67	94.0936	2894.67	57.4607	2894.67	-64.4244	2894.67	-108.853	2894.67	99.0185	2894.67	-11.4608	3507.2	-0.00508	3507.2	-0.00854	3507.2	-0.00655
2896.38	-67.364	2896.38	56.7006	2896.38	-128.628	2896.38	91.8963	2896.38	-71.4414	2896.38	4.36489	2896.38	-73.5427	2896.38	-48.3159	3507.3	0.01907	3507.3	-0.00551	3507.3	0.01374
2898.09	-62.5701	2898.09	-61.4085	2898.09	-0.24119	2898.09	140.479	2898.09	-72.3645	2898.09	-28.1652	2898.09	86.1188	2898.09	-110.864	3507.4	0.000275751	3507.4	0.00309	3507.4	0.01738
2899.8	-151.716	2899.8	1.17361	2899.8	142.875	2899.8	186.436	2899.8	2.54334	2899.8	-8.99491	2899.8	-73.0353	2899.8	-7.1285	3507.5	0.0079	3507.5	0.00946	3507.5	0.00935
2901.52	-78.8358	2901.52	-52.3055	2901.52	179.447	2901.52	-20.032	2901.52	-32.8507	2901.52	79.2028	2901.52	145.074	2901.52	-36.2871	3507.6	-0.00435	3507.6	0.00287	3507.6	-0.02815
2903.23	-115.484	2903.23	-33.327	2903.23	82.5585	2903.23	14.6184	2903.23	-40.8522	2903.23	-127.439	2903.23	7.70412	2903.23	-105.971	3507.7	-0.000610889	3507.7	-0.00206	3507.7	-0.02122
2904.94	-2.69316	2904.94	-68.8411	2904.94	58.0386	2904.94	147.691	2904.94	-37.5878	2904.94	-83.9854	2904.94	178.245	2904.94	-93.5455	3507.8	0.00329	3507.8	0.007	3507.8	-0.00921
2906.65	-165.352	2906.65	-36.1296	2906.65	144.513	2906.65	122.022	2906.65	78.2882	2906.65	-67.5766	2906.65	202.572	2906.65	-169.315	3507.9	-0.01618	3507.9	-0.00295	3507.9	-0.01723
2908.36	60.7888	2908.36	127.08	2908.36	-26.6148	2908.36	32.4494	2908.36	29.1607	2908.36	-30.7723	2908.36	59.8936	2908.36	146.308	3508	-0.01395	3508	0.00971	3508	-0.00165
2910.07	-54.7223	2910.07	-147.936	2910.07	76.0613	2910.07	10.0171	2910.07	76.4181	2910.07	-96.8277	2910.07	10.9227	2910.07	-81.8815	3508.1	0.00594	3508.1	0.00756	3508.1	0.00656
2911.78	-209.771	2911.78	3.4407	2911.78	50.1707	2911.78	116.765	2911.78	62.7131	2911.78	-75.1742	2911.78	106.347	2911.78	-86.2726	3508.2	0.00464	3508.2	-0.01124	3508.2	0.01204
2913.49	-81.3901	2913.49	78.3635	2913.49	-10.0549	2913.49	-54.8998	2913.49	-122.076	2913.49	-97.9703	2913.49	170.164	2913.49	22.7788	3508.3	0.00522	3508.3	-0.00864	3508.3	0.00867
2915.2	-5.43293	2915.2	12.4499	2915.2	22.8679	2915.2	-82.334	2915.2	-234.057	2915.2	-201.686	2915.2	181.628	2915.2	130.638	3508.4	0.00464	3508.4	-0.00502	3508.4	0.0106
2916.91	120.764	2916.91	-9.05528	2916.91	-107.34	2916.91	44.956	2916.91	-194.371	2916.91	-178.203	2916.91	17.5063	2916.91	12.2098	3508.5	0.00356	3508.5	0.00518	3508.5	0.00805
2918.62	7.50749	2918.62	7.45989	2918.62	40.04	2918.62	-123.407	2918.62	-85.3853	2918.62	-42.4821	2918.62	85.7491	2918.62	18.3598	3508.6	-0.01388	3508.6	-0.01195	3508.6	0.00167
2920.33	-53.8544	2920.33	-184.434	2920.33	199.607	2920.33	-22.7859	2920.33	-116.722	2920.33	8.81028	2920.33	68.6554	2920.33	107.564	3508.7	-0.0037	3508.7	-0.01015	3508.7	-0.00134
2922.04	-34.3706	2922.04	-73.4581	2922.04	83.5724	2922.04	145.667	2922.04	-122.284	2922.04	42.6296	2922.04	119.952	2922.04	85.5336	3508.8	0.0034	3508.8	-0.00662	3508.8	0.00302
2923.75	78.7768	2923.75	-209.787	2923.75	21.574	2923.75	31.5044	2923.75	-247.003	2923.75	61.1651	2923.75	161.054	2923.75	17.5134	3508.9	0.00421	3508.9	-0.00224	3508.9	0.00645
2925.46	175.259	2925.46	-9.76238	2925.46	-3.04964	2925.46	152.742	2925.46	-51.9886	2925.46	-45.0264	2925.46	24.8764	2925.46	-83.1278	3509	0.000830655	3509	-3.85782e-05	3509	0.000701227
2927.18	140.521	2927.18	58.232	2927.18	-37.2157	2927.18	164.723	2927.18	127.45	2927.18	39.8839	2927.18	-1.02634	2927.18	19.9728	3509.1	0.00155	3509.1	0.00727	3509.1	0.02773
2928.89	41.524	2928.89	44.2359	2928.89	65.69	2928.89	-118.869	2928.89	-12.6398	2928.89	115.497	2928.89	117.29	2928.89	8.4938	3509.2	0.00092716	3509.2	-0.01035	3509.2	0.00913
2930.6	73.0707	2930.6	84.8555	2930.6	51.0757	2930.6	-47.6234	2930.6	9.85658	2930.6	110.732	2930.6	-50.4484	2930.6	278.367	3509.3	0.01337	3509.3	0.01064	3509.3	-0.00805
2932.31	132.907	2932.31	119.359	2932.31	64.1386	2932.31	-35.9085	2932.31	199.712	2932.31	4.21467	2932.31	136.545	2932.31	319.455	3509.4	0.00471	3509.4	0.01972	3509.4	0.01149
2934.02	-90.1144	2934.02	47.5268	2934.02	-88.907	2934.02	170.93	2934.02	17.331	2934.02	21.309	2934.02	124.11	2934.02	0.38425	3509.5	0.01464	3509.5	0.01307	3509.5	0.00197
2935.73	-34.5709	2935.73	183.093	2935.73	44.8864	2935.73	207.256	2935.73	-95.6027	2935.73	-25.4747	2935.73	128.987	2935.73	-125.667	3509.6	-0.00234	3509.6	0.000964165	3509.6	0.02894
2937.44	-88.8882	2937.44	-67.3824	2937.44	102.164	2937.44	0.49571	2937.44	-125.986	2937.44	-174.763	2937.44	22.5131	2937.44	-70.1035	3509.7	-0.00497	3509.7	0.00238	3509.7	0.01787
2939.15	-166.821	2939.15	-39.0803	2939.15	48.8088	2939.15	146.191	2939.15	26.772	2939.15	-80.9276	2939.15	-120.157	2939.15	23.738	3509.8	-0.00852	3509.8	0.01846	3509.8	0.01421
2940.86	33.5883	2940.86	-27.9668	2940.86	6.52804	2940.86	325.917	2940.86	150.706	2940.86	110.217	2940.86	34.6998	2940.86	-34.2903	3509.9	-0.00893	3509.9	0.01542	3509.9	-0.0038
2942.57	-14.5616	2942.57	-185.942	2942.57	128.121	2942.57	132.773	2942.57	-12.1846	2942.57	-0.53123	2942.57	299.882	2942.57	-90.6904	3510	-0.000713426	3510	-0.00404	3510	-0.01713
2944.28	-163.727	2944.28	-81.9413	2944.28	16.5803	2944.28	57.4828	2944.28	5.66481	2944.28	16.243	2944.28	-45.4347	2944.28	-30.0158	3510.1	0.00561	3510.1	-0.000842477	3510.1	-0.00403
2945.99	-9.2533	2945.99	56.4192	2945.99	-71.1758	2945.99	-134.393	2945.99	19.2647	2945.99	163.413	2945.99	-106.401	2945.99	-20.9258	3510.2	0.00379	3510.2	0.00787	3510.2	0.000776483
2947.7	100.786	2947.7	-7.8213	2947.7	14.1087	2947.7	-312.779	2947.7	-193.685	2947.7	-38.2913	2947.7	-35.9507	2947.7	56.4901	3510.3	0.00149	3510.3	0.00339	3510.3	0.00399
2949.41	-60.7309	2949.41	49.0042	2949.41	83.1868	2949.41	-146.538	2949.41	-37.3672	2949.41	-50.4786	2949.41	26.7776	2949.41	-19.6443	3510.4	-0.01229	3510.4	0.0064	3510.4	0.00908
2951.12	-75.9584	2951.12	-33.3863	2951.12	114.042	2951.12	-61.1283	2951.12	118.91	2951.12	13.0818	2951.12	134.639	2951.12	-72.463	3510.5	0.0077	3510.5	0.01122	3510.5	-0.00282
2952.83	-93.4429	2952.83	-32.6629	2952.83	-62.8244	2952.83	-231.783	2952.83	-21.9307	2952.83	76.4588	2952.83	-55.7625	2952.83	-117.239	3510.6	-0.00257	3510.6	-0.00792	3510.6	-0.00322
2954.55	-30.1891	2954.55	209.167	2954.55	-144.723	2954.55	6.68296	2954.55	11.593	2954.55	60.9296	2954.55	-113.056	2954.55	-84.0085	3510.7	0.01232	3510.7	-0.01087	3510.7	-0.01821
2956.26	177.944	2956.26	226.667	2956.26	-12.6665	2956.26	-162.51	2956.26	-2.66229	2956.26	95.4978	2956.26	-46.1806	2956.26	113.256	3510.8	-0.01023	3510.8	-0.00534	3510.8	-0.00575
2957.97	-137.987	2957.97	101.62	2957.97	-17.033	2957.97	-0.30021	2957.97	-41.7808	2957.97	44.0437	2957.97	92.5221	2957.97	170.208	3510.9	-0.00599	3510.9	-0.01913	3510.9	-0.00926
2959.68	-201.552	2959.68	101.773	2959.68	0.44225	2959.68	-30.0986	2959.68	55.2533	2959.68	36.5181	2959.68	8.94537	2959.68	47.4891	3511	0.00252	3511	-0.00271	3511	0.0022
2961.39	-66.2687	2961.39	28.2981	2961.39	177.82	2961.39	-27.7582	2961.39	6.47059	2961.39	59.6305	2961.39	213.173	2961.39	-50.0457	3511.1	0.00054114	3511.1	-0.00466	3511.1	-0.01483
2963.1	19.0086	2963.1	-67.985	2963.1	74.9862	2963.1	66.6658	2963.1	1.26631	2963.1	-87.4851	2963.1	114.465	2963.1	-5.62573	3511.2	-0.00281	3511.2	-0.00525	3511.2	-0.00783
2964.81	-225.669	2964.81	-169.851	2964.81	62.9339	2964.81	51.1302	2964.81	-11.7487	2964.81	-30.4746	2964.81	-145.593	2964.81	-1.54759	3511.3	0.01791	3511.3	-0.01316	3511.3	-0.00824
2966.52	-122.011	2966.52	-86.6146	2966.52	78.7441	2966.52	98.809	2966.52	60.4913	2966.52	32.6174	2966.52	1.74052	2966.52	51.317	3511.4	0.0132	3511.4	0.0014	3511.4	-0.02339
2968.23	179.821	2968.23	63.6833	2968.23	91.8992	2968.23	62.8133	2968.23	-88.6669	2968.23	-174.218	2968.23	-22.0892	2968.23	138.876	3511.5	0.00947	3511.5	-0.000932241	3511.5	0.00366
2969.94	172.486	2969.94	-35.3706	2969.94	-211.077	2969.94	198.11	2969.94	70.8967	2969.94	-195.496	2969.94	-59.9161	2969.94	-49.1103	3511.6	0.00431	3511.6	-0.01115	3511.6	-0.00559
2971.65	79.4164	2971.65	-394.024	2971.65	-105.512	2971.65	11.5986	2971.65	-2.08633	2971.65	-83.2435	2971.65	15.1786	2971.65	80.1349	3511.7	-0.00134	3511.7	0.00732	3511.7	-0.02274
2973.36	122.499	2973.36	-211.8	2973.36	-14.7345	2973.36	-43.1621	2973.36	-33.9705	2973.36	-64.6329	2973.36	-22.8959	2973.36	-3.30296	3511.8	-0.00561	3511.8	0.00575	3511.8	-0.01475
2975.07	132.181	2975.07	-105.776	2975.07	16.2415	2975.07	-130.825	2975.07	-79.8569	2975.07	-50.1253	2975.07	40.2259	2975.07	-165.545	3511.9	0.00508	3511.9	0.00233	3511.9	-0.00284
2976.78	199.01	2976.78	49.4684	2976.78	167.104	2976.78	-59.2401	2976.78	-67.9454	2976.78	-1.78031	2976.78	5.91141	2976.78	-100.912	3512	-0.00477	3512	0.01977	3512	-0.00103
2978.49	148.873	2978.49	-44.1876	2978.49	43.0245	2978.49	-248.448	2978.49	16.0127	2978.49	74.8353	2978.49	85.0754	2978.49	-30.4091	3512.1	-0.00911	3512.1	0.00838	3512.1	0.02354
2980.21	232.805	2980.21	-27.3901	2980.21	54.7789	2980.21	-165.144	2980.21	-4.04669	2980.21	154.598	2980.21	38.4437	2980.21	40.747	3512.2	-0.00187	3512.2	0.01004	3512.2	-0.00746
2981.92	147.365	2981.92	108.149	2981.92	8.39281	2981.92	28.2397	2981.92	-101.6	2981.92	170.399	2981.92	-80.5117	2981.92	-106.875	3512.3	-0.00323	3512.3	0.01734	3512.3	-0.00205
2983.63	-166.209	2983.63	197.288	2983.63	-98.4515	2983.63	50.1148	2983.63	-140.601	2983.63	64.3274	2983.63	-162.647	2983.63	-86.1668	3512.4	0.01339	3512.4	0.02796	3512.4	0.02252
2985.34	-3.32717	2985.34	152.612	2985.34	-288.476	2985.34	-1.44796	2985.34	-86.3879	2985.34	119.235	2985.34	-50.8256	2985.34	-97.3103	3512.5	0.00225	3512.5	0.02494	3512.5	0.02571
2987.05	48.3593	2987.05	-148.757	2987.05	8.20984	2987.05	82.4027	2987.05	68.543	2987.05	55.2646	2987.05	282.225	2987.05	-141.317	3512.6	0.00344	3512.6	0.01752	3512.6	0.02631
2988.76	124.896	2988.76	-148.402	2988.76	90.5877	2988.76	33.7078	2988.76	-27.4182	2988.76	-16.755	2988.76	213.656	2988.76	-107.226	3512.7	-0.00639	3512.7	0.03989	3512.7	0.03755
2990.47	140.864	2990.47	-78.4504	2990.47	-11.2807	2990.47	90.2155	2990.47	-48.4401	2990.47	-43.3134	2990.47	124.553	2990.47	-96.0812	3512.8	0.00426	3512.8	0.03145	3512.8	0.04194
2992.18	40.9961	2992.18	-80.5527	2992.18	-45.5258	2992.18	32.7195	2992.18	-12.9988	2992.18	-199.75	2992.18	-140.577	2992.18	-206.724	3512.9	0.00351	3512.9	0.0478	3512.9	0.05152
2993.89	106.252	2993.89	-102.82	2993.89	-10.7211	2993.89	-53.0091	2993.89	14.2315	2993.89	-53.6703	2993.89	-146.96	2993.89	-11.4794	3513	0.01268	3513	0.04613	3513	0.04724
2995.6	-84.1271	2995.6	-141.488	2995.6	-32.6757	2995.6	-154.248	2995.6	-191.888	2995.6	87.6348	2995.6	-51.9252	2995.6	33.4901	3513.1	0.01015	3513.1	0.05231	3513.1	0.07852
2997.31	100.654	2997.31	-50.3655	2997.31	-128.802	2997.31	-212.713	2997.31	-134.978	2997.31	-9.96308	2997.31	-72.0105	2997.31	-28.3613	3513.2	-0.000942625	3513.2	0.05689	3513.2	0.0984
2999.02	-52.3554	2999.02	118.872	2999.02	-225.907	2999.02	32.2497	2999.02	-62.0309	2999.02	-253.911	2999.02	-134.032	2999.02	-228.933	3513.3	-0.00298	3513.3	0.04386	3513.3	0.10468
3000.73	-73.4118	3000.73	-146.962	3000.73	-14.7136	3000.73	186.076	3000.73	-64.9641	3000.73	-76.5946	3000.73	6.84509	3000.73	-253.983	3513.4	-0.00505	3513.4	0.06011	3513.4	0.11983
3002.44	-28.438	3002.44	-51.5019	3002.44	256.23	3002.44	-13.2997	3002.44	22.9358	3002.44	16.9753	3002.44	35.6786	3002.44	-208.893	3513.5	-0.000773741	3513.5	0.05412	3513.5	0.13962
3004.15	40.5951	3004.15	-1.10301	3004.15	270.487	3004.15	-184.094	3004.15	-21.2201	3004.15	28.8426	3004.15	86.2528	3004.15	-16.5296	3513.6	0.000897002	3513.6	0.06782	3513.6	0.12003
3005.86	74.9468	3005.86	67.2239	3005.86	193.383	3005.86	92.9663	3005.86	-212.105	3005.86	-155.398	3005.86	-27.3549	3005.86	266.183	3513.7	0.00718	3513.7	0.04635	3513.7	0.1093
3007.58	52.863	3007.58	72.0485	3007.58	-38.1822	3007.58	71.4134	3007.58	45.9572	3007.58	-126.617	3007.58	-51.3515	3007.58	163.813	3513.8	-0.00155	3513.8	0.04876	3513.8	0.09404
3009.29	97.7426	3009.29	23.9688	3009.29	-124.811	3009.29	-46.856	3009.29	157.162	3009.29	120.479	3009.29	107.455	3009.29	24.9512	3513.9	-0.00572	3513.9	0.03963	3513.9	0.07182
3011	38.0376	3011	-60.1876	3011	-5.40748	3011	10.7193	3011	-16.9751	3011	-22.4489	3011	270.16	3011	125.513	3514	-0.000840089	3514	0.00375	3514	0.03299
3012.71	-33.3113	3012.71	-73.8104	3012.71	38.1022	3012.71	-59.2327	3012.71	-66.9797	3012.71	-50.0948	3012.71	218.985	3012.71	148.523	3514.1	0.0072	3514.1	0.000200911	3514.1	0.01705
3014.42	-23.1313	3014.42	-156.841	3014.42	-225.241	3014.42	31.6096	3014.42	71.0441	3014.42	-101.794	3014.42	26.5579	3014.42	32.9629	3514.2	0.00453	3514.2	-0.01452	3514.2	-0.01308
3016.13	-177.297	3016.13	-127.34	3016.13	-218.582	3016.13	20.6194	3016.13	-32.407	3016.13	92.7797	3016.13	-177.06	3016.13	74.3366	3514.3	-0.00335	3514.3	-0.03651	3514.3	-0.05448
3017.84	-310.149	3017.84	-79.2184	3017.84	-2.39313	3017.84	-38.3313	3017.84	205.594	3017.84	130.921	3017.84	160.609	3017.84	164.62	3514.4	-0.0107	3514.4	-0.02977	3514.4	-0.08707
3019.55	-124.338	3019.55	-170.701	3019.55	72.3311	3019.55	-163.599	3019.55	99.9373	3019.55	31.2773	3019.55	39.6812	3019.55	285.71	3514.5	-0.000520416	3514.5	-0.04909	3514.5	-0.10916
3021.26	113.84	3021.26	-44.1834	3021.26	109.299	3021.26	-26.7725	3021.26	162.836	3021.26	106.865	3021.26	-247.822	3021.26	47.5357	3514.6	-0.00203	3514.6	-0.06402	3514.6	-0.13743
3022.97	-82.2606	3022.97	-26.4337	3022.97	-44.3889	3022.97	7.61433	3022.97	39.2144	3022.97	68.6574	3022.97	-52.5923	3022.97	1.82966	3514.7	0.00552	3514.7	-0.07691	3514.7	-0.14871
3024.68	-78.6018	3024.68	-42.4449	3024.68	-244.563	3024.68	-83.1154	3024.68	158.339	3024.68	18.6496	3024.68	-129.118	3024.68	-51.9992	3514.8	-0.01079	3514.8	-0.06127	3514.8	-0.13257
3026.39	-81.415	3026.39	110.535	3026.39	84.5088	3026.39	135.646	3026.39	-25.3114	3026.39	3.58393	3026.39	22.8976	3026.39	179.595	3514.9	-0.00205	3514.9	-0.05931	3514.9	-0.12766
3028.1	-99.9788	3028.1	152.639	3028.1	5.07199	3028.1	44.1616	3028.1	128.645	3028.1	74.2669	3028.1	92.8919	3028.1	142.784	3515	-0.00489	3515	-0.06671	3515	-0.11289
3029.81	-195.434	3029.81	102.055	3029.81	-57.3468	3029.81	-50.1987	3029.81	53.3332	3029.81	68.8918	3029.81	-24.6602	3029.81	153.54	3515.1	-0.00285	3515.1	-0.06002	3515.1	-0.11078
3031.52	-17.4278	3031.52	18.6647	3031.52	-15.9331	3031.52	81.6197	3031.52	-74.1426	3031.52	19.7234	3031.52	-268.72	3031.52	138.991	3515.2	-0.00815	3515.2	-0.04173	3515.2	-0.07533
3033.24	34.1484	3033.24	134.28	3033.24	92.4303	3033.24	-64.9596	3033.24	125.749	3033.24	1.90209	3033.24	-168.835	3033.24	60.9017	3515.3	0.00348	3515.3	-0.04985	3515.3	-0.05777
3034.95	-70.8488	3034.95	-77.3647	3034.95	42.651	3034.95	45.9383	3034.95	294.142	3034.95	-55.5866	3034.95	105.819	3034.95	-95.9737	3515.4	0.000414477	3515.4	-0.03208	3515.4	-0.02192
3036.66	-123.482	3036.66	-200.664	3036.66	62.194	3036.66	54.5313	3036.66	178.597	3036.66	-57.7554	3036.66	103.443	3036.66	-162.34	3515.5	-0.00238	3515.5	-0.01616	3515.5	-0.01087
3038.37	-131.188	3038.37	-169.173	3038.37	130.381	3038.37	3.51412	3038.37	-2.52591	3038.37	-26.2849	3038.37	115.305	3038.37	48.3129	3515.6	-0.000327405	3515.6	-0.02004	3515.6	-0.00413
3040.08	-183.649	3040.08	98.8344	3040.08	214.75	3040.08	-149.863	3040.08	135.34	3040.08	17.4106	3040.08	101.916	3040.08	96.8217	3515.7	-0.00768	3515.7	-0.000261165	3515.7	-0.01854
3041.79	-39.4076	3041.79	285.246	3041.79	171.025	3041.79	-76.432	3041.79	69.3171	3041.79	45.4211	3041.79	93.3452	3041.79	110.855	3515.8	0.00305	3515.8	-0.00129	3515.8	-0.03077
3043.5	-44.0062	3043.5	-40.2515	3043.5	26.7279	3043.5	-70.828	3043.5	-91.1775	3043.5	8.42798	3043.5	55.654	3043.5	114.966	3515.9	0.00832	3515.9	-0.01827	3515.9	-0.00914
3045.21	69.5679	3045.21	-90.3395	3045.21	-271.813	3045.21	59.8867	3045.21	-42.6941	3045.21	23.7964	3045.21	-71.8743	3045.21	16.3603	3516	-0.000218837	3516	-0.00809	3516	0.02099
3046.92	107.074	3046.92	59.5215	3046.92	51.2155	3046.92	-167.305	3046.92	32.4132	3046.92	52.2259	3046.92	-175.297	3046.92	40.7143	3516.1	0.00426	3516.1	-0.00836	3516.1	-0.01255
3048.63	126.449	3048.63	28.2343	3048.63	138.076	3048.63	-159.488	3048.63	-26.6013	3048.63	-5.10295	3048.63	69.4784	3048.63	-18.4872	3516.2	-0.01255	3516.2	-0.00911	3516.2	-0.00334
3050.34	-27.4491	3050.34	-8.16282	3050.34	-39.9203	3050.34	8.61703	3050.34	-45.8941	3050.34	-136.394	3050.34	106.29	3050.34	17.828	3516.3	0.00549	3516.3	0.000891574	3516.3	-0.01469
3052.05	37.2929	3052.05	-119.151	3052.05	38.3551	3052.05	146.649	3052.05	-14.1161	3052.05	114.618	3052.05	63.821	3052.05	113.062	3516.4	-0.00255	3516.4	-0.00993	3516.4	0.00993
3053.76	-102.568	3053.76	-140.542	3053.76	-109.175	3053.76	43.6731	3053.76	-73.9481	3053.76	201.816	3053.76	-35.565	3053.76	9.37599	3516.5	-0.01233	3516.5	0.00128	3516.5	0.00264
3055.47	-166.071	3055.47	-186.048	3055.47	-98.7825	3055.47	13.563	3055.47	107.339	3055.47	167.799	3055.47	23.4128	3055.47	-26.8519	3516.6	-0.00781	3516.6	0.01487	3516.6	-0.01588
3057.18	40.8006	3057.18	34.9611	3057.18	-40.9283	3057.18	-71.3289	3057.18	-113.487	3057.18	21.9561	3057.18	86.07	3057.18	129.524	3516.7	-0.00671	3516.7	0.00356	3516.7	-0.0082
3058.9	149.611	3058.9	-3.37265	3058.9	2.90777	3058.9	-229.81	3058.9	-25.6659	3058.9	149.003	3058.9	205.77	3058.9	63.6063	3516.8	-0.00453	3516.8	-0.01504	3516.8	0.00716
3060.61	-118.207	3060.61	-33.1474	3060.61	-135.914	3060.61	-157.87	3060.61	6.65103	3060.61	88.6151	3060.61	314.798	3060.61	-47.1292	3516.9	-0.00227	3516.9	-0.00621	3516.9	0.000104193
3062.32	101.504	3062.32	-25.6318	3062.32	-176.292	3062.32	-40.1402	3062.32	70.9904	3062.32	-43.7337	3062.32	217.563	3062.32	105.253	3517	-0.01203	3517	-0.00994	3517	0.00574
3064.03	-60.6504	3064.03	-21.0137	3064.03	74.7916	3064.03	160.503	3064.03	37.0834	3064.03	116.297	3064.03	54.9186	3064.03	-18.3806	3517.1	-0.00194	3517.1	0.00639	3517.1	-0.01243
3065.74	116.387	3065.74	-84.2082	3065.74	147.357	3065.74	-67.0783	3065.74	7.84407	3065.74	-61.514	3065.74	126.32	3065.74	-97.9824	3517.2	0.01365	3517.2	0.00656	3517.2	-0.00375
3067.45	127.979	3067.45	25.0793	3067.45	82.8396	3067.45	-54.3021	3067.45	133.513	3067.45	-211.055	3067.45	-57.732	3067.45	-115.648	3517.3	-0.00792	3517.3	0.000532937	3517.3	0.00907
3069.16	-169.152	3069.16	93.7843	3069.16	38.7886	3069.16	95.199	3069.16	-37.0219	3069.16	-358.81	3069.16	-184.19	3069.16	74.4083	3517.4	-0.00561	3517.4	0.00752	3517.4	0.00811
3070.87	-95.9384	3070.87	188.856	3070.87	38.832	3070.87	127.728	3070.87	213.512	3070.87	-181.146	3070.87	-20.1685	3070.87	30.2176	3517.5	0.00704	3517.5	-0.0029	3517.5	-0.00712
3072.58	23.8529	3072.58	83.3936	3072.58	-61.8721	3072.58	178.192	3072.58	238.261	3072.58	-25.1919	3072.58	-47.0875	3072.58	129.85	3517.6	-0.00489	3517.6	0.00342	3517.6	0.0106
3074.29	-54.7278	3074.29	21.1229	3074.29	-9.8306	3074.29	-30.1519	3074.29	-17.6651	3074.29	58.7041	3074.29	197.136	3074.29	-9.5953	3517.7	0.00655	3517.7	0.00266	3517.7	0.00771
3076	59.1228	3076	-72.7519	3076	-41.8367	3076	-45.3951	3076	-82.2541	3076	26.4584	3076	85.121	3076	27.5083	3517.8	0.000679866	3517.8	-0.01025	3517.8	0.000227844
3077.71	22.8589	3077.71	-38.8484	3077.71	-34.9738	3077.71	109.42	3077.71	40.7015	3077.71	58.4407	3077.71	106.614	3077.71	-190.804	3517.9	-0.00515	3517.9	-0.00901	3517.9	0.01265
3079.42	-181.554	3079.42	103.532	3079.42	-23.8012	3079.42	40.8828	3079.42	43.0527	3079.42	82.0773	3079.42	-18.3669	3079.42	-132.006	3518	-0.000984846	3518	-0.00185	3518	0.00172
3081.13	-179.387	3081.13	-40.0666	3081.13	154.842	3081.13	110.977	3081.13	-46.9915	3081.13	121.51	3081.13	86.4587	3081.13	-51.2701	3518.1	-0.000405816	3518.1	-0.00124	3518.1	0.00925
3082.84	-166.37	3082.84	-71.0903	3082.84	95.5927	3082.84	198.915	3082.84	-169.145	3082.84	-104.71	3082.84	-107.799	3082.84	-89.7345	3518.2	-0.00934	3518.2	0.00132	3518.2	-0.00857
3084.56	-174.87	3084.56	-318.639	3084.56	170.207	3084.56	-38.6957	3084.56	-117.663	3084.56	-223.513	3084.56	-7.16244	3084.56	31.2673	3518.3	0.01151	3518.3	-0.01089	3518.3	0.00532
3086.27	-146.041	3086.27	-127.895	3086.27	102.77	3086.27	22.9883	3086.27	54.148	3086.27	102.631	3086.27	-35.1779	3086.27	219	3518.4	-0.00282	3518.4	-0.00707	3518.4	0.00214
3087.98	-76.6852	3087.98	-154.762	3087.98	-83.4246	3087.98	64.2612	3087.98	-163.42	3087.98	-46.587	3087.98	51.6429	3087.98	189.748	3518.5	0.01171	3518.5	-0.0071	3518.5	0.01296
3089.69	24.6503	3089.69	34.1408	3089.69	5.0369	3089.69	-24.5258	3089.69	-2.76659	3089.69	-83.6078	3089.69	-103.268	3089.69	106.531	3518.6	-0.0015	3518.6	0.0013	3518.6	0.01785
3091.4	-85.6668	3091.4	218.215	3091.4	-112.9	3091.4	-101.775	3091.4	20.4682	3091.4	-201.493	3091.4	-124.476	3091.4	106.994	3518.7	0.00689	3518.7	0.000211485	3518.7	-0.02472
3093.11	-56.0025	3093.11	-1.48781	3093.11	-80.0618	3093.11	62.811	3093.11	82.114	3093.11	-53.473	3093.11	64.4328	3093.11	35.1092	3518.8	0.00231	3518.8	0.00176	3518.8	-0.0031
3094.82	64.6174	3094.82	-179.807	3094.82	208.196	3094.82	112.458	3094.82	40.9726	3094.82	11.8231	3094.82	187.296	3094.82	23.0707	3518.9	-0.00334	3518.9	-0.01194	3518.9	0.00988
3096.53	-121.974	3096.53	-136.742	3096.53	125.529	3096.53	-119.026	3096.53	18.4892	3096.53	-120.435	3096.53	162.989	3096.53	34.6442	3519	0.00542	3519	0.01636	3519	0.01975
3098.24	24.2657	3098.24	84.1176	3098.24	-54.7861	3098.24	-44.4118	3098.24	57.1399	3098.24	-14.8394	3098.24	-21.4602	3098.24	1.76007	3519.1	-0.00065311	3519.1	0.00154	3519.1	-0.01222
3099.95	119.628	3099.95	-32.1389	3099.95	-172.266	3099.95	-135.72	3099.95	7.59682	3099.95	71.9746	3099.95	105.702	3099.95	-20.2399	3519.2	0.0012	3519.2	-0.0103	3519.2	-0.01137
3101.66	-65.7361	3101.66	-157.336	3101.66	-54.4046	3101.66	-26.2068	3101.66	-135.15	3101.66	57.4544	3101.66	-176.308	3101.66	31.2437	3519.3	0.00422	3519.3	-0.00835	3519.3	-0.0168
3103.37	-22.9571	3103.37	143.332	3103.37	169.05	3103.37	148.532	3103.37	-56.4297	3103.37	-6.24982	3103.37	-111.142	3103.37	129.976	3519.4	-0.0003455	3519.4	-0.0045	3519.4	-0.00353
3105.08	318.305	3105.08	36.7253	3105.08	173.683	3105.08	113.611	3105.08	100.006	3105.08	-68.0431	3105.08	11.451	3105.08	-148.03	3519.5	0.00244	3519.5	-0.00293	3519.5	-0.00547
3106.79	-9.77231	3106.79	-176.589	3106.79	64.847	3106.79	122.668	3106.79	87.3771	3106.79	39.169	3106.79	256.535	3106.79	-80.9426	3519.6	0.00394	3519.6	-0.01386	3519.6	-0.01496
3108.5	-169.554	3108.5	-77.61	3108.5	98.4008	3108.5	96.1104	3108.5	24.1292	3108.5	37.0567	3108.5	97.1868	3108.5	-167.695	3519.7	0.00716	3519.7	-0.01417	3519.7	-0.00614
3110.22	6.29642	3110.22	100.066	3110.22	54.9092	3110.22	-22.1431	3110.22	16.6225	3110.22	-1.59197	3110.22	58.2085	3110.22	2.01063	3519.8	-0.00564	3519.8	0.00437	3519.8	-0.01351
3111.93	1.1665	3111.93	91.8212	3111.93	27.445	3111.93	-16.4298	3111.93	-25.7919	3111.93	37.4592	3111.93	-30.982	3111.93	96.0707	3519.9	-0.00329	3519.9	0.00657	3519.9	0.00743
3113.64	25.3031	3113.64	132.925	3113.64	2.40892	3113.64	17.2864	3113.64	-127.734	3113.64	-32.456	3113.64	-48.0855	3113.64	3.26219	3520	0.01283	3520	-0.01867	3520	-0.0089
3115.35	-104.321	3115.35	15.8884	3115.35	-115.043	3115.35	61.5157	3115.35	82.0722	3115.35	18.1226	3115.35	118.559	3115.35	69.5664	3520.1	0.00242	3520.1	-0.01232	3520.1	-0.03252
3117.06	-64.5621	3117.06	-76.4221	3117.06	17.3835	3117.06	-45.7128	3117.06	286.199	3117.06	-41.9832	3117.06	68.0357	3117.06	34.641	3520.2	0.000161151	3520.2	-0.00532	3520.2	-0.000888571
3118.77	46.5642	3118.77	53.0689	3118.77	-56.5452	3118.77	33.6534	3118.77	12.6819	3118.77	-70.2548	3118.77	16.6401	3118.77	-14.1456	3520.3	0.007	3520.3	0.00716	3520.3	-0.0052
3120.48	39.2921	3120.48	-57.5378	3120.48	-214.971	3120.48	-1.97612	3120.48	5.37097	3120.48	113.581	3120.48	10.4539	3120.48	29.7798	3520.4	0.00522	3520.4	-0.00323	3520.4	0.00146
3122.19	28.5546	3122.19	-56.4433	3122.19	-195.037	3122.19	-134.895	3122.19	2.71019	3122.19	-20.408	3122.19	-6.24803	3122.19	161.481	3520.5	-0.00871	3520.5	-0.00227	3520.5	-0.00975
3123.9	-84.1667	3123.9	-90.3755	3123.9	-89.2823	3123.9	-184.957	3123.9	112.429	3123.9	-108.614	3123.9	135.116	3123.9	-3.38962	3520.6	0.00707	3520.6	-0.00212	3520.6	-0.01139
3125.61	-143.228	3125.61	110.832	3125.61	-83.0141	3125.61	-32.1347	3125.61	-41.4063	3125.61	-65.7194	3125.61	-45.2747	3125.61	-113.082	3520.7	0.00795	3520.7	-0.00334	3520.7	-0.0167
3127.32	52.9446	3127.32	214.59	3127.32	-50.0727	3127.32	104.386	3127.32	-52.8107	3127.32	132.545	3127.32	-85.5484	3127.32	-101.901	3520.8	-0.00468	3520.8	-0.00506	3520.8	-0.00481
3129.03	-115.599	3129.03	112.876	3129.03	82.5494	3129.03	156.151	3129.03	-124.293	3129.03	27.8277	3129.03	76.8136	3129.03	103.055	3520.9	-0.000393753	3520.9	0.0235	3520.9	-0.01191
3130.74	-107.869	3130.74	68.6726	3130.74	125.128	3130.74	74.1272	3130.74	-12.1967	3130.74	61.273	3130.74	163.14	3130.74	27.696	3521	-0.00863	3521	0.00105	3521	0.00274
3132.45	-107.531	3132.45	60.2811	3132.45	5.12418	3132.45	10.427	3132.45	-15.3689	3132.45	75.2592	3132.45	-11.682	3132.45	-217.697	3521.1	-0.00223	3521.1	0.0067	3521.1	-0.00184
3134.16	-147.755	3134.16	-71.8047	3134.16	13.6862	3134.16	-94.1542	3134.16	25.6199	3134.16	-45.5654	3134.16	193.199	3134.16	-131.892	3521.2	0.00905	3521.2	-0.0006095	3521.2	0.01366
3135.87	-7.46674	3135.87	22.5779	3135.87	-3.53843	3135.87	-177.087	3135.87	-26.024	3135.87	39.0775	3135.87	223.025	3135.87	-13.984	3521.3	0.000812561	3521.3	-0.00206	3521.3	0.00964
3137.59	-108.525	3137.59	-59.6102	3137.59	-88.3636	3137.59	35.1436	3137.59	133.153	3137.59	98.1877	3137.59	-64.2456	3137.59	-71.7515	3521.4	0.00557	3521.4	0.000727998	3521.4	0.00576
3139.3	77.5455	3139.3	130.245	3139.3	-211.427	3139.3	-17.8417	3139.3	184.94	3139.3	-10.7588	3139.3	-70.233	3139.3	-22.8877	3521.5	0.00302	3521.5	0.00351	3521.5	-0.00186
3141.01	54.9004	3141.01	85.4283	3141.01	-65.8089	3141.01	42.3174	3141.01	97.9504	3141.01	-51.9857	3141.01	-66.9835	3141.01	57.2527	3521.6	0.00104	3521.6	0.00146	3521.6	-0.00709
3142.72	-31.7661	3142.72	-145.07	3142.72	-82.8224	3142.72	72.6041	3142.72	47.5609	3142.72	-48.1221	3142.72	-92.5341	3142.72	-86.877	3521.7	0.00952	3521.7	0.00838	3521.7	-0.02237
3144.43	133.483	3144.43	-106.245	3144.43	49.2968	3144.43	-50.365	3144.43	58.7297	3144.43	-92.1826	3144.43	7.41241	3144.43	-146.784	3521.8	0.00607	3521.8	-0.01519	3521.8	-0.00105
3146.14	56.5721	3146.14	-296.71	3146.14	-7.21105	3146.14	-77.4055	3146.14	146.472	3146.14	115.363	3146.14	109.282	3146.14	110.234	3521.9	-0.00238	3521.9	0.00264	3521.9	-0.00116
3147.85	192.372	3147.85	-258.71	3147.85	-19.2116	3147.85	-152.006	3147.85	107.671	3147.85	203.261	3147.85	-38.1193	3147.85	109.332	3522	-0.01095	3522	0.0082	3522	-0.00199
3149.56	-152.482	3149.56	16.4083	3149.56	-108.227	3149.56	20.8377	3149.56	69.6652	3149.56	112.993	3149.56	-28.1621	3149.56	290.7	3522.1	0.0111	3522.1	-0.00842	3522.1	-0.00393
3151.27	-271.713	3151.27	178.762	3151.27	-23.0931	3151.27	23.7487	3151.27	-58.4522	3151.27	100.041	3151.27	88.8425	3151.27	347.453	3522.2	-0.00661	3522.2	0.00235	3522.2	-0.01869
3152.98	-159.159	3152.98	35.9427	3152.98	96.5216	3152.98	-9.79647	3152.98	-114.748	3152.98	69.0065	3152.98	41.9825	3152.98	33.4819	3522.3	0.0144	3522.3	0.00501	3522.3	-0.000196907
3154.69	-187.722	3154.69	-179.149	3154.69	-41.7833	3154.69	62.102	3154.69	84.6781	3154.69	-21.5097	3154.69	42.9578	3154.69	-128.415	3522.4	-0.000671205	3522.4	-0.00436	3522.4	0.00117
3156.4	-69.6616	3156.4	-95.6073	3156.4	-144.339	3156.4	89.8661	3156.4	-128.509	3156.4	54.2866	3156.4	-62.7229	3156.4	-92.031	3522.5	-0.00389	3522.5	-0.000914471	3522.5	-0.00321
3158.11	50.2432	3158.11	-219.649	3158.11	-24.5145	3158.11	197.07	3158.11	-78.5084	3158.11	162.508	3158.11	-16.6558	3158.11	-115.79	3522.6	0.00175	3522.6	-0.0042	3522.6	-0.000646754
3159.82	-183.644	3159.82	-106.83	3159.82	-27.3875	3159.82	82.6063	3159.82	16.3397	3159.82	46.2704	3159.82	-36.0757	3159.82	-127.089	3522.7	-0.00509	3522.7	0.00245	3522.7	0.00248
3161.53	-149.792	3161.53	-9.60232	3161.53	-55.8903	3161.53	-116.533	3161.53	54.7565	3161.53	3.63214	3161.53	-76.2806	3161.53	17.3263	3522.8	0.01388	3522.8	-0.00545	3522.8	-0.00639
3163.25	-114.223	3163.25	-198.849	3163.25	46.5434	3163.25	-159.122	3163.25	17.0385	3163.25	146.079	3163.25	-57.877	3163.25	57.6789	3522.9	-0.00383	3522.9	-0.00384	3522.9	-0.00979
3164.96	-101.07	3164.96	-304.169	3164.96	46.3564	3164.96	84.1305	3164.96	-143.86	3164.96	-20.0596	3164.96	-80.5421	3164.96	154.801	3523	-0.00359	3523	0.004	3523	-0.00244
3166.67	165.872	3166.67	-34.6545	3166.67	-173.438	3166.67	131.742	3166.67	-139.617	3166.67	-153.053	3166.67	17.8627	3166.67	58.7409	3523.1	0.0101	3523.1	0.000877141	3523.1	-0.00504
3168.38	156.144	3168.38	-31.2938	3168.38	-274.368	3168.38	-46.7578	3168.38	12.9432	3168.38	-123.495	3168.38	12.2605	3168.38	106.524	3523.2	-0.01015	3523.2	0.01112	3523.2	-0.00952
3170.09	-209.734	3170.09	-196.61	3170.09	-93.2074	3170.09	11.2945	3170.09	143.008	3170.09	68.6094	3170.09	142.534	3170.09	3.49903	3523.3	-0.01011	3523.3	0.016	3523.3	-0.00132
3171.8	-168.307	3171.8	-70.3689	3171.8	72.6511	3171.8	-47.7266	3171.8	98.4123	3171.8	117.945	3171.8	94.4075	3171.8	10.0174	3523.4	0.0034	3523.4	0.0026	3523.4	0.00772
3173.51	17.5529	3173.51	104.17	3173.51	103.065	3173.51	-237.343	3173.51	115.959	3173.51	-140.855	3173.51	-17.2482	3173.51	-43.5048	3523.5	-0.00652	3523.5	0.0055	3523.5	-0.00676
3175.22	102.923	3175.22	-4.77441	3175.22	-55.0987	3175.22	-0.52887	3175.22	48.6453	3175.22	-185.202	3175.22	237.063	3175.22	48.0576	3523.6	-0.00518	3523.6	-0.01033	3523.6	0.00759
3176.93	-162.524	3176.93	-16.1947	3176.93	66.1145	3176.93	-114.476	3176.93	-29.553	3176.93	-95.2401	3176.93	244.999	3176.93	-64.5195	3523.7	0.00575	3523.7	-0.00755	3523.7	0.01157
3178.64	-101.676	3178.64	-189.772	3178.64	77.4313	3178.64	31.6516	3178.64	-40.8884	3178.64	-47.4062	3178.64	111.138	3178.64	205.664	3523.8	0.00374	3523.8	0.00281	3523.8	0.00252
3180.35	65.4096	3180.35	-171.59	3180.35	102.13	3180.35	-2.60947	3180.35	58.2229	3180.35	16.7186	3180.35	-110.378	3180.35	126.256	3523.9	-0.01478	3523.9	0.00696	3523.9	0.000818949
3182.06	28.6496	3182.06	-151.079	3182.06	115.131	3182.06	81.7962	3182.06	47.1585	3182.06	-191.885	3182.06	-4.08691	3182.06	51.7784	3524	0.00212	3524	-8.63981e-06	3524	-0.00699
3183.77	54.3936	3183.77	7.88768	3183.77	-139.875	3183.77	94.7237	3183.77	33.2268	3183.77	-234.866	3183.77	75.6932	3183.77	-71.9686	3524.1	-0.001	3524.1	0.00674	3524.1	0.01779
3185.48	-44.6368	3185.48	231.842	3185.48	-30.5397	3185.48	39.7358	3185.48	-21.3892	3185.48	-176.717	3185.48	67.8001	3185.48	-132.212	3524.2	-0.00544	3524.2	-0.000813119	3524.2	0.0157
3187.19	85.3365	3187.19	93.2014	3187.19	64.803	3187.19	75.9584	3187.19	-99.1914	3187.19	-64.8501	3187.19	-118.07	3187.19	-44.3262	3524.3	0.00481	3524.3	7.03744e-05	3524.3	0.01815
3188.91	180.091	3188.91	-114.217	3188.91	-50.081	3188.91	37.1151	3188.91	-7.38462	3188.91	177.319	3188.91	-87.9258	3188.91	-103.793	3524.4	0.00125	3524.4	-0.0084	3524.4	0.00848
3190.62	11.2447	3190.62	-128.084	3190.62	-101.85	3190.62	0.56182	3190.62	127.905	3190.62	112.185	3190.62	-297.745	3190.62	-58.8562	3524.5	-0.00559	3524.5	-0.000450587	3524.5	0.00864
3192.33	53.8457	3192.33	-89.7801	3192.33	-53.3188	3192.33	-34.256	3192.33	233.774	3192.33	13.6844	3192.33	-33.3658	3192.33	28.0551	3524.6	0.00247	3524.6	0.00807	3524.6	6.0882e-05
3194.04	43.5062	3194.04	99.0625	3194.04	-23.1743	3194.04	-160.891	3194.04	-15.1125	3194.04	147.582	3194.04	46.2558	3194.04	-0.85776	3524.7	0.01151	3524.7	-0.0039	3524.7	-0.00435
3195.75	78.0695	3195.75	14.1582	3195.75	-34.0384	3195.75	-53.6075	3195.75	-34.4704	3195.75	131.997	3195.75	-46.8413	3195.75	-146.05	3524.8	-0.02069	3524.8	-0.00266	3524.8	-0.03025
3197.46	68.2515	3197.46	-98.469	3197.46	-117.377	3197.46	45.7404	3197.46	-27.5392	3197.46	47.8077	3197.46	-158.556	3197.46	-69.1945	3524.9	-0.01053	3524.9	0.01019	3524.9	0.00658
3199.17	-98.2703	3199.17	-83.8018	3199.17	-318.424	3199.17	9.77746	3199.17	3.5777	3199.17	146.3	3199.17	-146.494	3199.17	115.431	3525	0.00596	3525	-0.00619	3525	0.01699
3200.88	-30.0132	3200.88	140.684	3200.88	40.3988	3200.88	-17.6573	3200.88	122.596	3200.88	105.983	3200.88	35.2689	3200.88	-25.9112	3525.1	-0.0081	3525.1	0.00117	3525.1	-0.0077
3202.59	-3.95101	3202.59	-1.07041	3202.59	184.047	3202.59	21.7128	3202.59	-126.284	3202.59	24.39	3202.59	58.0014	3202.59	-111.61	3525.2	0.00177	3525.2	-0.00345	3525.2	0.01545
3204.3	-122.233	3204.3	-103.741	3204.3	127.214	3204.3	-59.1563	3204.3	-67.0509	3204.3	30.7726	3204.3	-39.9129	3204.3	57.9357	3525.3	0.00218	3525.3	-0.00662	3525.3	0.02463
3206.01	-126.65	3206.01	76.3361	3206.01	11.4082	3206.01	10.9754	3206.01	-41.749	3206.01	100.685	3206.01	102.455	3206.01	80.4073	3525.4	-0.00815	3525.4	0.00431	3525.4	0.00467
3207.72	-126.264	3207.72	-58.1346	3207.72	-42.0082	3207.72	174.023	3207.72	-15.8217	3207.72	229.111	3207.72	-34.5003	3207.72	-26.7065	3525.5	0.00509	3525.5	0.00737	3525.5	0.00446
3209.43	78.6331	3209.43	70.9614	3209.43	42.3862	3209.43	41.2157	3209.43	-4.33183	3209.43	73.4974	3209.43	-11.5171	3209.43	61.9723	3525.6	0.00613	3525.6	0.00976	3525.6	0.00478
3211.14	-72.381	3211.14	119.84	3211.14	299.656	3211.14	-15.2252	3211.14	155.514	3211.14	141.127	3211.14	128.693	3211.14	211.759	3525.7	-0.0045	3525.7	0.00455	3525.7	0.01601
3212.85	-26.0189	3212.85	29.634	3212.85	86.7892	3212.85	-21.1451	3212.85	47.6519	3212.85	205.936	3212.85	129.189	3212.85	106.158	3525.8	0.0081	3525.8	0.00674	3525.8	0.00784
3214.56	88.1534	3214.56	58.5944	3214.56	-46.341	3214.56	-43.9459	3214.56	57.4108	3214.56	154.593	3214.56	6.48505	3214.56	-78.1609	3525.9	0.00894	3525.9	0.000119565	3525.9	0.00476
3216.28	-116.61	3216.28	7.35253	3216.28	-26.3325	3216.28	69.9406	3216.28	45.617	3216.28	137.071	3216.28	129.793	3216.28	77.539	3526	-0.00969	3526	0.00896	3526	0.00699
3217.99	36.7999	3217.99	35.8693	3217.99	-28.4826	3217.99	-10.8522	3217.99	80.2186	3217.99	-21.3871	3217.99	266.727	3217.99	245.52	3526.1	0.00707	3526.1	0.00158	3526.1	0.00604
3219.7	138.311	3219.7	152.338	3219.7	16.2566	3219.7	-75.2292	3219.7	42.1449	3219.7	-141.633	3219.7	-33.8639	3219.7	114.613	3526.2	-0.01031	3526.2	-0.00229	3526.2	0.00646
3221.41	76.6277	3221.41	215.563	3221.41	147.792	3221.41	39.7182	3221.41	-43.1925	3221.41	-0.15146	3221.41	-121.76	3221.41	30.7448	3526.3	-0.00956	3526.3	-0.000660362	3526.3	0.0177
3223.12	116.724	3223.12	87.0577	3223.12	40.7848	3223.12	13.0089	3223.12	3.89523	3223.12	11.1326	3223.12	56.9199	3223.12	-72.981	3526.4	0.01676	3526.4	-0.01077	3526.4	0.000351066
3224.83	35.7945	3224.83	12.6635	3224.83	57.5352	3224.83	151.812	3224.83	61.7631	3224.83	-87.6192	3224.83	-34.3344	3224.83	23.7806	3526.5	0.000263688	3526.5	0.00803	3526.5	0.01431
3226.54	-75.2205	3226.54	130.743	3226.54	-17.4678	3226.54	-110.952	3226.54	57.7707	3226.54	29.3006	3226.54	85.143	3226.54	103.464	3526.6	-0.02003	3526.6	0.01158	3526.6	-0.01713
3228.25	-45.5613	3228.25	-54.4651	3228.25	-106.612	3228.25	33.8989	3228.25	-53.338	3228.25	23.7893	3228.25	70.3925	3228.25	213.043	3526.7	-0.01171	3526.7	-0.01117	3526.7	0.01256
3229.96	-125.322	3229.96	-62.6031	3229.96	26.8025	3229.96	292.293	3229.96	97.5779	3229.96	8.58003	3229.96	-44.5834	3229.96	-7.33709	3526.8	0.000311941	3526.8	0.01093	3526.8	-0.01267
3231.67	-92.4801	3231.67	52.3111	3231.67	140.007	3231.67	162.804	3231.67	73.9201	3231.67	7.38488	3231.67	42.6189	3231.67	136.5	3526.9	-0.00543	3526.9	0.00343	3526.9	-0.01077
3233.38	38.7598	3233.38	29.4715	3233.38	-19.7075	3233.38	122.619	3233.38	-34.7272	3233.38	54.7834	3233.38	151.973	3233.38	183.82	3527	0.00552	3527	-0.01534	3527	0.01879
3235.09	68.6716	3235.09	-65.6107	3235.09	49.0178	3235.09	59.7534	3235.09	3.51798	3235.09	258.742	3235.09	-90.8519	3235.09	50.5146	3527.1	-0.00532	3527.1	0.01045	3527.1	-0.00638
3236.8	177.653	3236.8	-144.287	3236.8	149.293	3236.8	215.79	3236.8	1.32997	3236.8	293.548	3236.8	-142.733	3236.8	-89.4313	3527.2	0.00139	3527.2	-0.01036	3527.2	-0.00299
3238.51	48.8544	3238.51	5.31684	3238.51	16.1248	3238.51	68.073	3238.51	104.1	3238.51	73.2484	3238.51	151.648	3238.51	-95.0174	3527.3	0.00513	3527.3	0.00164	3527.3	0.0148
3240.22	73.0398	3240.22	85.5483	3240.22	35.7375	3240.22	-104.7	3240.22	166.992	3240.22	-50.9322	3240.22	62.565	3240.22	212.072	3527.4	0.00747	3527.4	0.01068	3527.4	0.00828
3241.94	-49.886	3241.94	101.863	3241.94	-81.3739	3241.94	132.595	3241.94	149.84	3241.94	-16.6689	3241.94	96.91	3241.94	200.271	3527.5	-0.00559	3527.5	0.01322	3527.5	-0.01685
3243.65	-26.1085	3243.65	-2.76887	3243.65	-233.693	3243.65	262.309	3243.65	218.919	3243.65	19.3139	3243.65	198.14	3243.65	46.7944	3527.6	-0.01102	3527.6	0.01022	3527.6	0.01135
3245.36	-10.6394	3245.36	-117.364	3245.36	-179.745	3245.36	128.809	3245.36	-65.5163	3245.36	-126.942	3245.36	210.08	3245.36	87.4487	3527.7	-0.00595	3527.7	0.0267	3527.7	0.03719
3247.07	92.8928	3247.07	-102.116	3247.07	-158.976	3247.07	40.8023	3247.07	-234.393	3247.07	-197.383	3247.07	-53.5157	3247.07	49.9061	3527.8	0.00143	3527.8	0.0179	3527.8	0.03122
3248.78	10.5907	3248.78	-227.968	3248.78	93.6346	3248.78	-108.014	3248.78	-155.419	3248.78	-52.9959	3248.78	-131.493	3248.78	64.5913	3527.9	0.00725	3527.9	0.03488	3527.9	0.05278
3250.49	-123.287	3250.49	-155.032	3250.49	140.312	3250.49	132.33	3250.49	-63.7689	3250.49	170.909	3250.49	13.2219	3250.49	-37.7265	3528	-0.00508	3528	0.01577	3528	0.04158
3252.2	-46.7702	3252.2	0.04717	3252.2	24.9919	3252.2	10.5485	3252.2	4.34346	3252.2	37.8852	3252.2	-85.1607	3252.2	-143.885	3528.1	-0.00918	3528.1	0.049	3528.1	0.08303
3253.91	-12.5551	3253.91	0.32339	3253.91	90.9681	3253.91	-93.9386	3253.91	48.7485	3253.91	129.052	3253.91	89.1445	3253.91	-104.058	3528.2	0.00798	3528.2	0.05028	3528.2	0.07903
3255.62	219.265	3255.62	-9.74367	3255.62	210.541	3255.62	-48.3003	3255.62	-92.409	3255.62	116.147	3255.62	-50.7536	3255.62	10.2084	3528.3	-0.00614	3528.3	0.03536	3528.3	0.09516
3257.33	327.471	3257.33	-56.1843	3257.33	58.5672	3257.33	-138.195	3257.33	-51.5057	3257.33	282.971	3257.33	-104.783	3257.33	254.654	3528.4	0.00365	3528.4	0.03626	3528.4	0.08677
3259.04	84.5298	3259.04	96.2052	3259.04	-64.5057	3259.04	-77.0233	3259.04	-59.5793	3259.04	58.4656	3259.04	209.494	3259.04	56.6287	3528.5	-0.00773	3528.5	0.04265	3528.5	0.07708
3260.75	284.45	3260.75	193.587	3260.75	-48.9468	3260.75	44.4262	3260.75	-24.418	3260.75	-11.7347	3260.75	291.762	3260.75	127.596	3528.6	-0.00668	3528.6	0.03801	3528.6	0.08664
3262.46	194.8	3262.46	117.765	3262.46	-35.8113	3262.46	60.6492	3262.46	95.6364	3262.46	198.706	3262.46	259.75	3262.46	228.697	3528.7	0.01071	3528.7	0.02285	3528.7	0.04742
3264.17	31.1553	3264.17	126.202	3264.17	22.0517	3264.17	-45.7208	3264.17	-193.304	3264.17	131.373	3264.17	71.7123	3264.17	247.247	3528.8	-0.00119	3528.8	0.02246	3528.8	0.03418
3265.88	8.71917	3265.88	33.652	3265.88	293.333	3265.88	33.6336	3265.88	-28.7122	3265.88	128.883	3265.88	230.628	3265.88	96.6655	3528.9	-0.00618	3528.9	0.01395	3528.9	0.00716
3267.6	158.291	3267.6	1.76286	3267.6	43.9162	3267.6	11.1213	3267.6	-19.6725	3267.6	137.235	3267.6	154.958	3267.6	250.946	3529	0.00194	3529	0.00836	3529	0.00785
3269.31	163.842	3269.31	55.4909	3269.31	220.34	3269.31	147.158	3269.31	-18.7953	3269.31	19.4848	3269.31	125.919	3269.31	238.156	3529.1	0.00235	3529.1	-0.00417	3529.1	-0.02128
3271.02	164.637	3271.02	50.7348	3271.02	33.7443	3271.02	-6.5658	3271.02	-23.6314	3271.02	75.0579	3271.02	-56.2756	3271.02	337.819	3529.2	-0.00463	3529.2	0.000794435	3529.2	-0.04649
3272.73	155.289	3272.73	131.464	3272.73	12.87	3272.73	-51.5261	3272.73	-8.15102	3272.73	173.512	3272.73	-7.90988	3272.73	248.835	3529.3	0.000625582	3529.3	-0.02266	3529.3	-0.03919
3274.44	-9.92594	3274.44	-89.5046	3274.44	-15.5176	3274.44	118.601	3274.44	-42.5597	3274.44	248.931	3274.44	-68.5939	3274.44	132.924	3529.4	0.01289	3529.4	-0.04484	3529.4	-0.08299
3276.15	-33.3228	3276.15	-185.795	3276.15	-49.4522	3276.15	-48.8311	3276.15	-140.018	3276.15	136.136	3276.15	6.9721	3276.15	-0.44321	3529.5	0.00524	3529.5	-0.02869	3529.5	-0.06658
3277.86	-4.39963	3277.86	-41.0555	3277.86	-34.3439	3277.86	-243.905	3277.86	44.401	3277.86	-35.16	3277.86	132.765	3277.86	180.65	3529.6	-0.0004601	3529.6	-0.04148	3529.6	-0.08151
3279.57	127.935	3279.57	-6.44932	3279.57	-124.925	3279.57	24.3655	3279.57	48.0819	3279.57	-120.495	3279.57	51.697	3279.57	161.636	3529.7	-0.00849	3529.7	-0.0488	3529.7	-0.07162
3281.28	129.043	3281.28	-19.5345	3281.28	-152.778	3281.28	34.069	3281.28	173.078	3281.28	-17.8592	3281.28	104.122	3281.28	204.306	3529.8	-0.00238	3529.8	-0.0382	3529.8	-0.09408
3282.99	-66.9137	3282.99	-108.519	3282.99	21.6284	3282.99	111.083	3282.99	185.525	3282.99	1.85079	3282.99	5.63123	3282.99	284.651	3529.9	-0.00903	3529.9	-0.05006	3529.9	-0.05879
3284.7	121.981	3284.7	-99.5251	3284.7	-46.0547	3284.7	194.646	3284.7	66.9676	3284.7	110.417	3284.7	-34.9325	3284.7	188.109	3530	-0.01406	3530	-0.03584	3530	-0.05057
3286.41	140.813	3286.41	55.7777	3286.41	-136.641	3286.41	46.5095	3286.41	14.14	3286.41	112.771	3286.41	2.68469	3286.41	123.977	3530.1	-0.00811	3530.1	-0.0244	3530.1	-0.04593
3288.12	-75.4235	3288.12	219.678	3288.12	-88.5461	3288.12	75.5521	3288.12	72.8123	3288.12	-46.0253	3288.12	-75.0662	3288.12	112.293	3530.2	0.00329	3530.2	-0.02776	3530.2	-0.04266
3289.83	107.673	3289.83	-74.0716	3289.83	27.9193	3289.83	129.29	3289.83	70.6108	3289.83	12.8428	3289.83	107.793	3289.83	281.473	3530.3	-0.0046	3530.3	-0.02401	3530.3	0.0137
3291.54	-59.3141	3291.54	-108.747	3291.54	140.406	3291.54	181.588	3291.54	45.491	3291.54	-21.303	3291.54	118.322	3291.54	192.986	3530.4	-0.00885	3530.4	-0.01039	3530.4	-0.02539
3293.26	-233.633	3293.26	-102.822	3293.26	268.51	3293.26	-87.4972	3293.26	273.067	3293.26	194.196	3293.26	157.813	3293.26	173.342	3530.5	-0.00871	3530.5	-0.00841	3530.5	-0.02451
3294.97	51.2733	3294.97	12.7896	3294.97	126.352	3294.97	-208.7	3294.97	88.0554	3294.97	333.521	3294.97	197.025	3294.97	120.495	3530.6	-0.02492	3530.6	-0.00222	3530.6	-0.0136
3296.68	201.226	3296.68	83.0708	3296.68	71.9935	3296.68	-110.469	3296.68	27.72	3296.68	28.0747	3296.68	125.03	3296.68	212.618	3530.7	0.000420509	3530.7	0.00247	3530.7	0.00759
3298.39	60.7213	3298.39	139.769	3298.39	114.743	3298.39	-118.922	3298.39	2.23381	3298.39	164.943	3298.39	38.7489	3298.39	167.992	3530.8	-0.00446	3530.8	-0.00415	3530.8	-0.01343
3300.1	106.962	3300.1	-71.3138	3300.1	-62.7966	3300.1	-233.556	3300.1	124.002	3300.1	108.331	3300.1	62.2896	3300.1	150.727	3530.9	0.01267	3530.9	-0.00564	3530.9	0.00224
3301.81	0.65016	3301.81	-147.724	3301.81	-38.0338	3301.81	45.5488	3301.81	61.8519	3301.81	177.156	3301.81	164.434	3301.81	160.545	3531	-0.00383	3531	-0.01035	3531	-0.01255
3303.52	23.5618	3303.52	-131.351	3303.52	60.5645	3303.52	79.0315	3303.52	123.709	3303.52	-53.6995	3303.52	311.091	3303.52	26.4484	3531.1	-0.00578	3531.1	-0.00592	3531.1	-0.0034
3305.23	38.4374	3305.23	-57.0832	3305.23	144.871	3305.23	305.72	3305.23	83.9458	3305.23	122.368	3305.23	112.982	3305.23	179.661	3531.2	-0.01175	3531.2	-0.00036516	3531.2	-0.01995
3306.94	-123.072	3306.94	-99.6439	3306.94	60.7946	3306.94	-0.43787	3306.94	251.857	3306.94	147.813	3306.94	117.031	3306.94	178.592	3531.3	0.0047	3531.3	-0.01575	3531.3	0.00598
3308.65	13.3595	3308.65	43.5571	3308.65	23.206	3308.65	117.022	3308.65	295.925	3308.65	83.5614	3308.65	-2.75915	3308.65	157.249	3531.4	0.01097	3531.4	0.01518	3531.4	0.0057
3310.36	60.1403	3310.36	24.684	3310.36	31.7382	3310.36	111.516	3310.36	152.964	3310.36	235.553	3310.36	54.0015	3310.36	102.606	3531.5	0.00279	3531.5	-0.01236	3531.5	0.000103665
3312.07	-14.5183	3312.07	-53.7465	3312.07	-124.685	3312.07	-45.6255	3312.07	60.7178	3312.07	240.242	3312.07	88.3838	3312.07	304.849	3531.6	0.00458	3531.6	0.00338	3531.6	0.0112
3313.78	41.3878	3313.78	-108.679	3313.78	-268.47	3313.78	-23.5795	3313.78	206.819	3313.78	281.153	3313.78	103.478	3313.78	406.812	3531.7	-0.01012	3531.7	-0.00655	3531.7	0.0065
3315.49	167.326	3315.49	-43.9147	3315.49	-23.2	3315.49	62.8694	3315.49	78.9591	3315.49	-0.67444	3315.49	-66.3611	3315.49	322.829	3531.8	-0.00903	3531.8	0.00212	3531.8	0.00366
3317.2	105.825	3317.2	56.5394	3317.2	251.471	3317.2	36.5151	3317.2	190.167	3317.2	-142.094	3317.2	-38.3858	3317.2	250.23	3531.9	-0.01226	3531.9	-0.00422	3531.9	0.00124
3318.92	28.6293	3318.92	62.151	3318.92	-26.7606	3318.92	149.188	3318.92	146.915	3318.92	-145.182	3318.92	168.49	3318.92	387.475	3532	-0.00655	3532	-0.00751	3532	0.01493
3320.63	196.07	3320.63	-93.6832	3320.63	-87.2153	3320.63	-5.13619	3320.63	176.4	3320.63	21.8083	3320.63	343.493	3320.63	182.407	3532.1	-0.000785804	3532.1	0.00909	3532.1	0.00161
3322.34	294.267	3322.34	1.619	3322.34	98.7659	3322.34	-37.5066	3322.34	33.9827	3322.34	107.776	3322.34	283.092	3322.34	30.8937	3532.2	-0.0103	3532.2	-0.00588	3532.2	-0.0132
3324.05	48.3419	3324.05	-11.309	3324.05	99.4302	3324.05	-29.5598	3324.05	296.548	3324.05	159.832	3324.05	118.827	3324.05	212.012	3532.3	-0.00737	3532.3	-0.00559	3532.3	-0.00117
3325.76	-136.598	3325.76	-15.0091	3325.76	-60.224	3325.76	90.332	3325.76	197.838	3325.76	61.8077	3325.76	48	3325.76	242.508	3532.4	-0.000683268	3532.4	-0.000834561	3532.4	-0.00452
3327.47	-86.795	3327.47	24.6049	3327.47	124.6	3327.47	0.45928	3327.47	15.8097	3327.47	23.0014	3327.47	182.012	3327.47	158.749	3532.5	0.00351	3532.5	-0.000886702	3532.5	-0.000171532
3329.18	-76.5324	3329.18	190.507	3329.18	56.4223	3329.18	-37.7205	3329.18	61.5444	3329.18	265.996	3329.18	320.53	3329.18	120.563	3532.6	0.00326	3532.6	0.00862	3532.6	-0.00745
3330.89	-97.9723	3330.89	-87.8468	3330.89	22.4245	3330.89	-90.3975	3330.89	128.287	3330.89	310.881	3330.89	205.494	3330.89	292.755	3532.7	0.00107	3532.7	0.00383	3532.7	0.02307
3332.6	-151.28	3332.6	-97.2521	3332.6	21.0949	3332.6	215.618	3332.6	55.3506	3332.6	218.925	3332.6	68.3617	3332.6	308.502	3532.8	0.00113	3532.8	-0.000859985	3532.8	0.01286
3334.31	-62.8233	3334.31	35.5924	3334.31	-46.9798	3334.31	226.512	3334.31	76.0469	3334.31	122.69	3334.31	186.781	3334.31	152.174	3532.9	-0.000803899	3532.9	0.00119	3532.9	0.00944
3336.02	-90.2665	3336.02	130.539	3336.02	56.874	3336.02	204.184	3336.02	110.607	3336.02	216.247	3336.02	195.771	3336.02	122.647	3533	-0.0024	3533	0.0135	3533	-0.00881
3337.73	-72.4013	3337.73	88.5489	3337.73	-132.64	3337.73	264.371	3337.73	185.381	3337.73	23.144	3337.73	162.251	3337.73	300.49	3533.1	0.00601	3533.1	0.00955	3533.1	0.00226
3339.44	-110.978	3339.44	58.4958	3339.44	-61.543	3339.44	41.8364	3339.44	89.8955	3339.44	183.333	3339.44	40.7643	3339.44	374.497	3533.2	0.01089	3533.2	-0.0055	3533.2	0.0044
3341.15	-161.394	3341.15	13.3325	3341.15	80.6551	3341.15	59.0988	3341.15	109.678	3341.15	222.43	3341.15	53.8925	3341.15	295.588	3533.3	0.00143	3533.3	0.0043	3533.3	-0.000969596
3342.86	8.18151	3342.86	-49.8957	3342.86	139.819	3342.86	311.945	3342.86	121.243	3342.86	129.185	3342.86	94.5267	3342.86	369.806	3533.4	0.00779	3533.4	-0.00803	3533.4	0.0125
3344.57	112.886	3344.57	60.6211	3344.57	-12.7531	3344.57	48.1777	3344.57	77.422	3344.57	39.4874	3344.57	436.75	3344.57	394.761	3533.5	0.0035	3533.5	-0.00147	3533.5	0.01035
3346.29	164.169	3346.29	-23.3942	3346.29	28.1552	3346.29	110.424	3346.29	43.2791	3346.29	192.072	3346.29	477.102	3346.29	358.838	3533.6	0.00232	3533.6	0.01661	3533.6	0.00723
3348	24.2763	3348	71.2313	3348	-44.3526	3348	328.323	3348	-213.702	3348	181.277	3348	503.188	3348	262.923	3533.7	-0.0003455	3533.7	0.00302	3533.7	0.01434
3349.71	-65.8783	3349.71	-50.235	3349.71	156.035	3349.71	150.422	3349.71	30.7446	3349.71	96.6667	3349.71	293.252	3349.71	242.613	3533.8	-0.00185	3533.8	-0.00287	3533.8	0.01589
3351.42	186.146	3351.42	26.2664	3351.42	105.977	3351.42	161.859	3351.42	179.309	3351.42	78.9502	3351.42	211.278	3351.42	513.931	3533.9	-0.00617	3533.9	-0.00128	3533.9	0.00883
3353.13	77.7361	3353.13	106.766	3353.13	47.8325	3353.13	164.508	3353.13	141.962	3353.13	208.17	3353.13	283.256	3353.13	241.778	3534	-0.000550573	3534	-0.00147	3534	0.00294
3354.84	-1.8856	3354.84	80.4959	3354.84	42.5471	3354.84	81.533	3354.84	251.087	3354.84	248.532	3354.84	229.419	3354.84	306.926	3534.1	0.000281783	3534.1	0.00699	3534.1	-0.00572
3356.55	176.724	3356.55	-102.227	3356.55	-39.4712	3356.55	77.1483	3356.55	113.431	3356.55	308.849	3356.55	126.781	3356.55	377.524	3534.2	-0.00495	3534.2	0.0021	3534.2	0.01962
3358.26	254.028	3358.26	-43.7557	3358.26	-64.7722	3358.26	204.127	3358.26	127.319	3358.26	185.833	3358.26	97.4811	3358.26	269.382	3534.3	-0.00139	3534.3	-0.00799	3534.3	0.01897
3359.97	198.99	3359.97	191.506	3359.97	67.3813	3359.97	171.854	3359.97	348.295	3359.97	14.7021	3359.97	280.325	3359.97	333.711	3534.4	0.00136	3534.4	0.00239	3534.4	0.00564
3361.68	29.728	3361.68	74.9327	3361.68	156.011	3361.68	263.29	3361.68	165.642	3361.68	120.843	3361.68	311.686	3361.68	459.448	3534.5	0.00147	3534.5	-0.00637	3534.5	0.02322
3363.39	41.1726	3363.39	240.57	3363.39	284.356	3363.39	121.345	3363.39	-22.6846	3363.39	197.619	3363.39	422.19	3363.39	498.54	3534.6	0.00873	3534.6	-0.00411	3534.6	0.03409
3365.1	77.2963	3365.1	-48.6756	3365.1	259.842	3365.1	3.25055	3365.1	-18.7738	3365.1	367.793	3365.1	252.625	3365.1	548.561	3534.7	0.00989	3534.7	0.00114	3534.7	0.00685
3366.81	253.311	3366.81	-109.286	3366.81	-35.0076	3366.81	158.839	3366.81	52.7192	3366.81	131.724	3366.81	306.465	3366.81	469.707	3534.8	-0.00393	3534.8	-0.01	3534.8	-0.01126
3368.52	152.065	3368.52	-16.8374	3368.52	29.1278	3368.52	323.642	3368.52	15.5627	3368.52	286.95	3368.52	226.355	3368.52	403.469	3534.9	-0.00455	3534.9	0.00195	3534.9	-0.000406055
3370.23	43.5387	3370.23	46.7443	3370.23	101.636	3370.23	171.783	3370.23	174.249	3370.23	380.572	3370.23	420.246	3370.23	280.196	3535	-0.01004	3535	-0.00832	3535	-0.0004731
3371.95	-56.5849	3371.95	109.383	3371.95	188.093	3371.95	256.5	3371.95	-49.4087	3371.95	377.797	3371.95	421.663	3371.95	482.449	3535.1	2.24254e-05	3535.1	-0.00643	3535.1	0.00598
3373.66	-127.082	3373.66	163.163	3373.66	357.335	3373.66	304.472	3373.66	133.498	3373.66	525.746	3373.66	275.118	3373.66	408.014	3535.2	0.01462	3535.2	-0.00357	3535.2	0.01814
3375.37	78.3679	3375.37	95.5164	3375.37	79.5802	3375.37	196.983	3375.37	123.689	3375.37	488.234	3375.37	476.578	3375.37	577.264	3535.3	0.000486856	3535.3	0.00828	3535.3	0.00358
3377.08	178.521	3377.08	72.7228	3377.08	0.91733	3377.08	367.513	3377.08	316.508	3377.08	464.94	3377.08	414.721	3377.08	582.436	3535.4	-0.00126	3535.4	-0.00074655	3535.4	-0.00212
3378.79	36.3794	3378.79	138.785	3378.79	217.65	3378.79	349.266	3378.79	98.063	3378.79	412.971	3378.79	375.557	3378.79	455.143	3535.5	-0.00092453	3535.5	0.00288	3535.5	-0.00673
3380.5	-7.80307	3380.5	-46.0631	3380.5	149.309	3380.5	210.392	3380.5	231.645	3380.5	303.697	3380.5	571.971	3380.5	531.527	3535.6	0.01376	3535.6	-0.006	3535.6	0.00343
3382.21	14.6753	3382.21	22.9834	3382.21	119.829	3382.21	191.674	3382.21	419.125	3382.21	359.621	3382.21	414.746	3382.21	441.104	3535.7	-0.00635	3535.7	0.00207	3535.7	-0.01438
3383.92	21.1187	3383.92	46.6816	3383.92	71.0327	3383.92	140.914	3383.92	423.001	3383.92	439.361	3383.92	337.244	3383.92	593.207	3535.8	-0.000556605	3535.8	0.00149	3535.8	-0.01763
3385.63	199.859	3385.63	-102.571	3385.63	210.474	3385.63	283.614	3385.63	340.514	3385.63	586.177	3385.63	361.633	3385.63	559.494	3535.9	-0.00387	3535.9	0.00143	3535.9	-0.00944
3387.34	100.31	3387.34	25.7426	3387.34	238.851	3387.34	153.334	3387.34	317.248	3387.34	442.441	3387.34	346.123	3387.34	843.863	3536	-0.00546	3536	-7.43023e-05	3536	-0.02079
3389.05	91.6077	3389.05	178.277	3389.05	214.416	3389.05	243.2	3389.05	291.68	3389.05	499.843	3389.05	468.777	3389.05	888.009	3536.1	0.00144	3536.1	0.00834	3536.1	-0.00956
3390.76	115.144	3390.76	104.917	3390.76	133.747	3390.76	265.088	3390.76	386.275	3390.76	416.937	3390.76	566.137	3390.76	745.759	3536.2	-0.00311	3536.2	0.00762	3536.2	-0.02149
3392.47	-51.2187	3392.47	-61.889	3392.47	99.0966	3392.47	278.57	3392.47	319.76	3392.47	320.636	3392.47	593.645	3392.47	659.924	3536.3	-0.000834057	3536.3	-0.00382	3536.3	0.00249
3394.18	43.4472	3394.18	169.601	3394.18	241.451	3394.18	262.603	3394.18	284.799	3394.18	519.868	3394.18	559.941	3394.18	600.222	3536.4	0.00429	3536.4	-0.00623	3536.4	0.00783
3395.89	100.172	3395.89	196.486	3395.89	303.091	3395.89	366.367	3395.89	374.896	3395.89	633.984	3395.89	641.561	3395.89	645.403	3536.5	0.000589393	3536.5	-0.00628	3536.5	-0.00236
3397.6	135.401	3397.6	266.981	3397.6	204.698	3397.6	187.001	3397.6	446.537	3397.6	554.107	3397.6	589.051	3397.6	818.622	3536.6	0.00175	3536.6	-0.01146	3536.6	0.00843
3399.32	-60.061	3399.32	369.991	3399.32	212.853	3399.32	218.94	3399.32	198.177	3399.32	487.568	3399.32	388.47	3399.32	761.216	3536.7	0.00152	3536.7	-0.000926987	3536.7	0.00305
3401.03	0.30441	3401.03	237.044	3401.03	350.767	3401.03	251.96	3401.03	425.422	3401.03	644.868	3401.03	620.665	3401.03	913.931	3536.8	0.01257	3536.8	0.00528	3536.8	-0.02419
3402.74	263.579	3402.74	149.91	3402.74	291.001	3402.74	400.206	3402.74	516.703	3402.74	678.313	3402.74	721.419	3402.74	1019.62	3536.9	0.00633	3536.9	0.00178	3536.9	0.00139
3404.45	164.739	3404.45	257.857	3404.45	175.134	3404.45	473.99	3404.45	411.194	3404.45	664.681	3404.45	743.254	3404.45	1080.7	3537	0.00166	3537	0.00783	3537	0.00437
3406.16	148.844	3406.16	410.176	3406.16	218.421	3406.16	424.063	3406.16	606.687	3406.16	551.461	3406.16	798.621	3406.16	1047.75	3537.1	-0.000580731	3537.1	0.01381	3537.1	0.00802
3407.87	448.161	3407.87	283.019	3407.87	213.721	3407.87	218.307	3407.87	653.317	3407.87	868.481	3407.87	757.878	3407.87	1083.19	3537.2	0.00444	3537.2	0.01722	3537.2	-0.00491
3409.58	363.351	3409.58	443.131	3409.58	309.253	3409.58	349.516	3409.58	608.244	3409.58	750.556	3409.58	714.99	3409.58	1022.35	3537.3	0.00762	3537.3	-0.0093	3537.3	0.00789
3411.29	-45.1833	3411.29	354.609	3411.29	157.389	3411.29	487.81	3411.29	551.905	3411.29	546.695	3411.29	845.788	3411.29	1057.91	3537.4	0.00224	3537.4	-0.00727	3537.4	-0.01669
3413	77.1597	3413	371.455	3413	106.407	3413	386.219	3413	529.945	3413	687.217	3413	1075.82	3413	1164.49	3537.5	-0.00381	3537.5	-0.00225	3537.5	0.00267
3414.71	-1.74342	3414.71	306.734	3414.71	260.055	3414.71	334.574	3414.71	471.273	3414.71	818.404	3414.71	947.123	3414.71	1151.51	3537.6	0.00172	3537.6	0.01102	3537.6	-0.01243
3416.42	180.005	3416.42	369.045	3416.42	424.559	3416.42	558.949	3416.42	546.948	3416.42	903.641	3416.42	1305.77	3416.42	1280.55	3537.7	0.01613	3537.7	-0.0096	3537.7	-0.00542
3418.13	107.311	3418.13	416.249	3418.13	308.773	3418.13	425.328	3418.13	703.836	3418.13	943.545	3418.13	1128.3	3418.13	1278.86	3537.8	-0.00654	3537.8	-0.0034	3537.8	0.00673
3419.84	218.89	3419.84	299.674	3419.84	373.661	3419.84	489.537	3419.84	676.965	3419.84	994.093	3419.84	1123.89	3419.84	1268.67	3537.9	0.00405	3537.9	-0.01121	3537.9	0.01299
3421.55	148.137	3421.55	358.01	3421.55	432.613	3421.55	568.261	3421.55	725.313	3421.55	877.155	3421.55	1265.3	3421.55	1518.44	3538	0.00307	3538	0.01346	3538	0.00219
3423.26	372.356	3423.26	386.962	3423.26	310.907	3423.26	727.334	3423.26	858.032	3423.26	953.26	3423.26	1336.99	3423.26	1620.51	3538.1	0.00471	3538.1	0.00206	3538.1	0.00131
3424.98	247.543	3424.98	436.82	3424.98	627.304	3424.98	810.559	3424.98	848.038	3424.98	1398.79	3424.98	1296.15	3424.98	1637.52	3538.2	0.01987	3538.2	0.00387	3538.2	0.01851
3426.69	184.479	3426.69	599.359	3426.69	518.866	3426.69	643.089	3426.69	791.865	3426.69	1108.85	3426.69	1333.28	3426.69	1762.53	3538.3	-0.00608	3538.3	0.00307	3538.3	0.01715
3428.4	81.8038	3428.4	426.238	3428.4	405.607	3428.4	580.314	3428.4	938.025	3428.4	1101.84	3428.4	1389.89	3428.4	1954.48	3538.4	-0.00466	3538.4	0.00311	3538.4	0.01172
3430.11	210.895	3430.11	526.929	3430.11	377.736	3430.11	775.528	3430.11	874.464	3430.11	1248.73	3430.11	1404.69	3430.11	2017.47	3538.5	-0.00945	3538.5	0.01047	3538.5	-0.00546
3431.82	332.746	3431.82	582.277	3431.82	453.686	3431.82	708.885	3431.82	966.308	3431.82	1290.49	3431.82	1738.34	3431.82	2159.37	3538.6	-0.00463	3538.6	0.01277	3538.6	0.0078
3433.53	334.611	3433.53	400.061	3433.53	618.369	3433.53	916.937	3433.53	1154.86	3433.53	1525.57	3433.53	1755.7	3433.53	2266.71	3538.7	-0.00331	3538.7	-0.01334	3538.7	-0.00543
3435.24	286.52	3435.24	323.126	3435.24	502.423	3435.24	978.296	3435.24	1226.47	3435.24	1556.64	3435.24	2014.37	3435.24	2416.22	3538.8	-0.00845	3538.8	0.0088	3538.8	0.00683
3436.95	257.085	3436.95	458.286	3436.95	710.343	3436.95	983.712	3436.95	1262.71	3436.95	1499.16	3436.95	2054.06	3436.95	2590.6	3538.9	0.00499	3538.9	0.01116	3538.9	-0.01911
3438.66	325.425	3438.66	490.072	3438.66	783.271	3438.66	1045.35	3438.66	1251.97	3438.66	1639.43	3438.66	2170.59	3438.66	2592.31	3539	0.01431	3539	0.01364	3539	0.009
3440.37	244.664	3440.37	606.273	3440.37	768.903	3440.37	1122.33	3440.37	1474.88	3440.37	1566.46	3440.37	2089.53	3440.37	2891.84	3539.1	-0.00302	3539.1	0.00102	3539.1	-0.00572
3442.08	114.609	3442.08	708.955	3442.08	841.325	3442.08	1093.74	3442.08	1395.58	3442.08	1878.16	3442.08	2346.6	3442.08	3042.55	3539.2	-0.01531	3539.2	0.01013	3539.2	-0.00218
3443.79	277.795	3443.79	415.276	3443.79	691.273	3443.79	894.838	3443.79	1390.34	3443.79	2028.5	3443.79	2455.17	3443.79	3306.33	3539.3	-0.01619	3539.3	-0.000785438	3539.3	-0.00546
3445.5	268.994	3445.5	431.795	3445.5	816.814	3445.5	1226.11	3445.5	1528.21	3445.5	2243.54	3445.5	2800.04	3445.5	3657.47	3539.4	0.0055	3539.4	-0.00593	3539.4	0.00238
3447.21	417.625	3447.21	653.89	3447.21	988.575	3447.21	1320.14	3447.21	1437.08	3447.21	2373.77	3447.21	3031.48	3447.21	3842.61	3539.5	-0.00227	3539.5	-0.00189	3539.5	0.00166
3448.92	672.979	3448.92	736.599	3448.92	1116.83	3448.92	1445.79	3448.92	1908.14	3448.92	2444.06	3448.92	3068.12	3448.92	4017.49	3539.6	0.00518	3539.6	0.00657	3539.6	-0.01538
3450.64	671.2	3450.64	833.934	3450.64	1058.07	3450.64	1440.1	3450.64	1896.23	3450.64	2721.61	3450.64	3392.95	3450.64	4438.74	3539.7	-0.01282	3539.7	-0.00353	3539.7	0.0042
3452.35	778.703	3452.35	759.578	3452.35	1120.71	3452.35	1596.44	3452.35	2236.53	3452.35	3001.39	3452.35	3647.16	3452.35	4756.12	3539.8	-0.00147	3539.8	-0.00385	3539.8	-0.00084012
3454.06	518.955	3454.06	960.69	3454.06	1323	3454.06	1701.85	3454.06	2216.37	3454.06	3194.01	3454.06	4038.64	3454.06	4845.66	3539.9	-0.00232	3539.9	-0.01942	3539.9	-0.00821
3455.77	618.981	3455.77	1164.26	3455.77	1599.9	3455.77	1786.22	3455.77	2359.72	3455.77	3221.28	3455.77	4193.19	3455.77	5063.58	3540	-0.00624	3540	-0.00189	3540	-0.00104
3457.48	596.523	3457.48	1174.37	3457.48	1675.95	3457.48	2021.44	3457.48	2655.28	3457.48	3422.89	3457.48	4489.03	3457.48	5686.92	3540.1	-0.01653	3540.1	0.01106	3540.1	0.01067
3459.19	793.547	3459.19	1064.36	3459.19	1773.1	3459.19	2322.59	3459.19	2872.38	3459.19	3913.98	3459.19	4971.13	3459.19	6098.13	3540.2	0.00456	3540.2	0.00991	3540.2	-0.00125
3460.9	798.906	3460.9	1191.06	3460.9	1846.8	3460.9	2345.41	3460.9	3007	3460.9	4178.8	3460.9	5253.04	3460.9	6523.22	3540.3	0.00753	3540.3	0.00115	3540.3	0.003
3462.61	908.58	3462.61	1325.3	3462.61	1805.06	3462.61	2549.58	3462.61	3432.38	3462.61	4640.73	3462.61	5643.12	3462.61	7147.63	3540.4	-0.00187	3540.4	0.01561	3540.4	-0.0023
3464.32	739.844	3464.32	1510.65	3464.32	2144.28	3464.32	2854.15	3464.32	3803.65	3464.32	4879.84	3464.32	6053.49	3464.32	7841.61	3540.5	0.01636	3540.5	0.01143	3540.5	0.00346
3466.03	904.142	3466.03	1749.35	3466.03	2441.04	3466.03	3027.29	3466.03	4100.25	3466.03	5252.29	3466.03	6507.59	3466.03	8486.71	3540.6	0.00611	3540.6	-0.00131	3540.6	0.00518
3467.74	1220.23	3467.74	1576.94	3467.74	2531.46	3467.74	3221.64	3467.74	4436.36	3467.74	5690.12	3467.74	7232.25	3467.74	9277.8	3540.7	0.01757	3540.7	0.00424	3540.7	-0.01098
3469.45	1225.67	3469.45	1917.64	3469.45	2751.33	3469.45	3407.1	3469.45	4584.99	3469.45	6124.07	3469.45	8167.58	3469.45	9938.19	3540.8	0.000607487	3540.8	-0.00198	3540.8	-0.02094
3471.16	1425.66	3471.16	2095.33	3471.16	2822.33	3471.16	3871.43	3471.16	5085.11	3471.16	6656.22	3471.16	8759.67	3471.16	10866.4	3540.9	-0.00806	3540.9	0.00659	3540.9	0.00511
3472.87	1541.7	3472.87	2221.44	3472.87	2997	3472.87	4198.99	3472.87	5639.53	3472.87	7402	3472.87	9348.16	3472.87	11783.5	3541	-0.00274	3541	0.01347	3541	0.00537
3474.58	1513.55	3474.58	2468.17	3474.58	3521.54	3474.58	4616.32	3474.58	6150.47	3474.58	8073.27	3474.58	10154.8	3474.58	12913.2	3541.1	-0.00699	3541.1	0.000292467	3541.1	0.01399
3476.3	1622.35	3476.3	2654.65	3476.3	3792.81	3476.3	5056.83	3476.3	6756.12	3476.3	8916.74	3476.3	11207.5	3476.3	14089.1	3541.2	-0.01356	3541.2	0.00709	3541.2	-0.03487
3478.01	1886.2	3478.01	2841.31	3478.01	4219.67	3478.01	5622.8	3478.01	7313.2	3478.01	9540.31	3478.01	12327.2	3478.01	15492.7	3541.3	-0.00478	3541.3	-0.006	3541.3	-0.00857
3479.72	2104.52	3479.72	3048.42	3479.72	4450.21	3479.72	6301.83	3479.72	8131.26	3479.72	10514.9	3479.72	13501.5	3479.72	16853.7	3541.4	-0.00595	3541.4	-0.00338	3541.4	-0.01303
3481.43	2204.77	3481.43	3531.32	3481.43	4930.03	3481.43	6989.48	3481.43	9030.46	3481.43	11699.7	3481.43	14862.8	3481.43	18708.9	3541.5	0.00695	3541.5	0.00518	3541.5	0.00774
3483.14	2534.92	3483.14	4103.7	3483.14	5632.21	3483.14	7494.98	3483.14	9882.71	3483.14	12928.3	3483.14	16483.2	3483.14	20805.3	3541.6	0.00358	3541.6	0.002	3541.6	0.0021
3484.85	2916.98	3484.85	4308.53	3484.85	6037.67	3484.85	8201.27	3484.85	10942.2	3484.85	14148.9	3484.85	18052.6	3484.85	22769.9	3541.7	0.00362	3541.7	0.0106	3541.7	0.00364
3486.56	3338.08	3486.56	4854.3	3486.56	6577.77	3486.56	9122.16	3486.56	11707.1	3486.56	15585	3486.56	19830.4	3486.56	25089.9	3541.8	-0.01394	3541.8	-0.00384	3541.8	-0.00559
3488.27	3422.27	3488.27	5290.68	3488.27	7375.88	3488.27	10000.2	3488.27	13223.3	3488.27	17106.4	3488.27	21755.2	3488.27	27483.2	3541.9	0.01044	3541.9	-0.00489	3541.9	0.00147
3489.98	3689.31	3489.98	5652.66	3489.98	7970.78	3489.98	10870.4	3489.98	14471.3	3489.98	18777.8	3489.98	24066.3	3489.98	30272.2	3542	-0.000484226	3542	-0.01277	3542	-0.01196
3491.69	4229.07	3491.69	6328.61	3491.69	8740.7	3491.69	11851.2	3491.69	15955.2	3491.69	20533.5	3491.69	26530.5	3491.69	33073.8	3542.1	-0.01288	3542.1	0.01022	3542.1	0.00867
3493.4	4716.91	3493.4	6927.18	3493.4	9697.52	3493.4	12999.7	3493.4	17252.2	3493.4	22429.6	3493.4	28913	3493.4	36338.6	3542.2	-0.000255027	3542.2	0.00601	3542.2	-0.00192
3495.11	5017.45	3495.11	7485.32	3495.11	10673.9	3495.11	14218.3	3495.11	18749.5	3495.11	24482.2	3495.11	31432.5	3495.11	39596.7	3542.3	0.00997	3542.3	-0.00689	3542.3	-0.00249
3496.82	5280.21	3496.82	7931.7	3496.82	11422.6	3496.82	15420.1	3496.82	20350.6	3496.82	26189.2	3496.82	33823.1	3496.82	42791.5	3542.4	0.01543	3542.4	0.00756	3542.4	0.00216
3498.53	5746.59	3498.53	8584.69	3498.53	12162.3	3498.53	16443.5	3498.53	21801.7	3498.53	28254.8	3498.53	36183.4	3498.53	45869.6	3542.5	0.0027	3542.5	-0.00712	3542.5	7.78591e-05
3500.24	6081.62	3500.24	9093.93	3500.24	12885.9	3500.24	17104.8	3500.24	22930.1	3500.24	30032.6	3500.24	38603.9	3500.24	48224.1	3542.6	-0.000526447	3542.6	0.00467	3542.6	-0.0066
3501.96	6197.63	3501.96	9526.97	3501.96	13513.1	3501.96	17958.3	3501.96	23973.5	3501.96	31114.5	3501.96	39810.7	3501.96	49891.3	3542.7	-0.0038	3542.7	0.00479	3542.7	-0.00921
3503.67	6385	3503.67	9686.35	3503.67	13855.7	3503.67	18431	3503.67	24184.2	3503.67	31602.4	3503.67	40164	3503.67	50856	3542.8	-0.000502321	3542.8	-0.00566	3542.8	0.01257
3505.38	6206.8	3505.38	9575	3505.38	13514.1	3505.38	18156.2	3505.38	23829	3505.38	31203.8	3505.38	39679.8	3505.38	50074.3	3542.9	-0.00326	3542.9	-0.00117	3542.9	0.00209
3507.09	5699.78	3507.09	9034.28	3507.09	12633.6	3507.09	17190.4	3507.09	22684.8	3507.09	29462.6	3507.09	37804.8	3507.09	47440.4	3543	0.00981	3543	-0.00338	3543	0.01134
3508.8	5258.4	3508.8	8122.85	3508.8	11169.7	3508.8	15431.2	3508.8	20292.8	3508.8	26370.2	3508.8	33987.5	3508.8	42533.6	3543.1	0.00889	3543.1	-0.000136338	3543.1	0.01237
3510.51	4362.18	3510.51	6554.63	3510.51	9356.04	3510.51	12587	3510.51	16760.1	3510.51	21824.8	3510.51	28052.4	3510.51	35270.6	3543.2	-0.00118	3543.2	0.00214	3543.2	0.0237
3512.22	3209.62	3512.22	4871.53	3512.22	6969.35	3512.22	9145.28	3512.22	12185.5	3512.22	15797.7	3512.22	20334.4	3512.22	25710.7	3543.3	0.00815	3543.3	-0.0072	3543.3	-0.00164
3513.93	1771.78	3513.93	2658.6	3513.93	3839.38	3513.93	5079.43	3513.93	6744.48	3513.93	8722.16	3513.93	11194	3513.93	14263.8	3543.4	-0.00665	3543.4	0.00611	3543.4	0.00516
3515.64	103.957	3515.64	330.945	3515.64	458.304	3515.64	559.16	3515.64	961.763	3515.64	999.79	3515.64	1267.08	3515.64	1510.77	3543.5	0.00597	3543.5	0.00624	3543.5	0.00627
3517.35	-1535.17	3517.35	-2019.76	3517.35	-2856.55	3517.35	-3961.09	3517.35	-5163.18	3517.35	-6840.28	3517.35	-8920.57	3517.35	-11050.4	3543.6	0.00102	3543.6	0.00719	3543.6	-0.01685
3519.06	-2992.95	3519.06	-4481.98	3519.06	-5940.45	3519.06	-8180.81	3519.06	-10645.5	3519.06	-14118.3	3519.06	-18275.8	3519.06	-23017.4	3543.7	0.00956	3543.7	0.0163	3543.7	-0.01649
3520.77	-4075.65	3520.77	-6392.47	3520.77	-8780.34	3520.77	-12036.6	3520.77	-15644.7	3520.77	-20315.7	3520.77	-26065.1	3520.77	-33109.5	3543.8	-0.01047	3543.8	0.00288	3543.8	-0.000984867
3522.48	-5044.47	3522.48	-7789.33	3522.48	-10988.2	3522.48	-14947	3522.48	-19521.4	3522.48	-25193.7	3522.48	-32433.3	3522.48	-41055.3	3543.9	0.00546	3543.9	-0.00575	3543.9	0.00117
3524.19	-5824.91	3524.19	-8993.38	3524.19	-12452.7	3524.19	-16991.9	3524.19	-22095.3	3524.19	-28764.6	3524.19	-37027.2	3524.19	-46637.3	3544	-0.00921	3544	8.42703e-05	3544	0.01531
3525.9	-6287.59	3525.9	-9409.74	3525.9	-13222.6	3525.9	-18120.8	3525.9	-23782.2	3525.9	-30798.1	3525.9	-39395	3525.9	-49743.8	3544.1	-0.01157	3544.1	-0.00147	3544.1	0.005
3527.61	-6369.9	3527.61	-9535.78	3527.61	-13550.6	3527.61	-18522.6	3527.61	-24372.7	3527.61	-31427.6	3527.61	-40299.5	3527.61	-50843.7	3544.2	-0.000936594	3544.2	-0.01369	3544.2	-0.00254
3529.33	-6119.97	3529.33	-9374.37	3529.33	-13492.6	3529.33	-18333.8	3529.33	-24107.1	3529.33	-31349.3	3529.33	-40210	3529.33	-50345.5	3544.3	-0.00685	3544.3	-0.00601	3544.3	0.00818
3531.04	-6014.11	3531.04	-9261.96	3531.04	-13075.1	3531.04	-17721.3	3531.04	-23132.1	3531.04	-30314.7	3531.04	-38948.3	3531.04	-48810.5	3544.4	0.00868	3544.4	-0.00688	3544.4	0.00637
3532.75	-5832.22	3532.75	-8774.89	3532.75	-12284.4	3532.75	-16770.7	3532.75	-22087.1	3532.75	-28897.8	3532.75	-36944.3	3532.75	-46578.3	3544.5	0.000860813	3544.5	0.01151	3544.5	-0.00137
3534.46	-5349.95	3534.46	-8360.94	3534.46	-11543.3	3534.46	-15810.6	3534.46	-20815.3	3534.46	-27303.2	3534.46	-34604.5	3534.46	-43696.4	3544.6	-0.00848	3544.6	-0.00348	3544.6	0.00667
3536.17	-4988.86	3536.17	-7740.42	3536.17	-10626.5	3536.17	-14734.2	3536.17	-19493.5	3536.17	-25272.1	3536.17	-32055.7	3536.17	-40552.3	3544.7	0.00145	3544.7	-0.00438	3544.7	-0.01872
3537.88	-4503.48	3537.88	-7097.15	3537.88	-9820.18	3537.88	-13458.2	3537.88	-17791.4	3537.88	-23150.3	3537.88	-29483.8	3537.88	-37255.2	3544.8	0.00379	3544.8	0.01422	3544.8	0.0057
3539.59	-4162.27	3539.59	-6519.33	3539.59	-9202.62	3539.59	-12348.7	3539.59	-16394.1	3539.59	-21279.6	3539.59	-27157.2	3539.59	-34211.2	3544.9	0.01391	3544.9	0.01499	3544.9	0.01924
3541.3	-3816.83	3541.3	-6103.9	3541.3	-8242.17	3541.3	-11230.6	3541.3	-14867.7	3541.3	-19270	3541.3	-24708.5	3541.3	-30996.4	3545	0.00185	3545	0.00567	3545	0.02516
3543.01	-3537.01	3543.01	-5623.57	3543.01	-7560.79	3543.01	-10098.4	3543.01	-13472.7	3543.01	-17587.9	3543.01	-22534.4	3543.01	-28285	3545.1	-0.00149	3545.1	0.01109	3545.1	0.00167
3544.72	-3271.69	3544.72	-4962.02	3544.72	-6797.78	3544.72	-9155.61	3544.72	-12184.3	3544.72	-15911.8	3544.72	-20536	3544.72	-25905	3545.2	0.00377	3545.2	0.00917	3545.2	0.02475
3546.43	-2909.1	3546.43	-4384.12	3546.43	-6139.68	3546.43	-8550.24	3546.43	-11289.5	3546.43	-14493.9	3546.43	-18577.3	3546.43	-23442	3545.3	0.01377	3545.3	-0.00304	3545.3	0.03169
3548.14	-2583.56	3548.14	-3906.05	3548.14	-5579.79	3548.14	-7830.28	3548.14	-10121.9	3548.14	-13237.4	3548.14	-16876.1	3548.14	-21302.2	3545.4	0.01711	3545.4	0.00767	3545.4	0.00866
3549.85	-2435.41	3549.85	-3672.34	3549.85	-5316	3549.85	-7165.54	3549.85	-9120.1	3549.85	-11885.6	3549.85	-15324.4	3549.85	-19347.9	3545.5	0.00488	3545.5	0.01312	3545.5	0.00772
3551.56	-2250.56	3551.56	-3405.77	3551.56	-4799	3551.56	-6494.1	3551.56	-8293.55	3551.56	-10875.2	3551.56	-13814.2	3551.56	-17579.9	3545.6	-0.01285	3545.6	0.00826	3545.6	0.01049
3553.27	-1995.55	3553.27	-3146.32	3553.27	-4319.86	3553.27	-5781.88	3553.27	-7602.32	3553.27	-9800.07	3553.27	-12695.6	3553.27	-15820.2	3545.7	0.00206	3545.7	0.02073	3545.7	0.00437
3554.99	-1934.68	3554.99	-2896.07	3554.99	-3981.52	3554.99	-5276.95	3554.99	-6966.62	3554.99	-8839.93	3554.99	-11533	3554.99	-14438.2	3545.8	0.000631614	3545.8	0.02022	3545.8	0.00156
3556.7	-1638.62	3556.7	-2492.19	3556.7	-3572.38	3556.7	-4674.49	3556.7	-6426.36	3556.7	-8067.04	3556.7	-10559.8	3556.7	-13346.3	3545.9	0.00598	3545.9	0.00462	3545.9	0.01044
3558.41	-1446.8	3558.41	-2256.46	3558.41	-3121.05	3558.41	-4394.73	3558.41	-5873.31	3558.41	-7549.12	3558.41	-9661.84	3558.41	-12182.2	3546	-0.00744	3546	-0.01705	3546	0.00455
3560.12	-1589.83	3560.12	-2022.92	3560.12	-3007.83	3560.12	-4154.73	3560.12	-5360.26	3560.12	-6859.5	3560.12	-8812.87	3560.12	-11177.8	3546.1	0.00443	3546.1	-0.01119	3546.1	0.00187
3561.83	-1382.38	3561.83	-1928.6	3561.83	-2884.77	3561.83	-3533.54	3561.83	-4710.74	3561.83	-6286.84	3561.83	-8069.42	3561.83	-10264.2	3546.2	-0.00212	3546.2	-0.01183	3546.2	0.00142
3563.54	-1211.97	3563.54	-1677.97	3563.54	-2556.15	3563.54	-3155.77	3563.54	-4400.75	3563.54	-5827.23	3563.54	-7545.33	3563.54	-9456.98	3546.3	0.00395	3546.3	-0.00643	3546.3	0.000209311
3565.25	-1092.94	3565.25	-1570.08	3565.25	-2332.65	3565.25	-2916.66	3565.25	-4159.53	3565.25	-5378.96	3565.25	-6826.55	3565.25	-8764.79	3546.4	0.02038	3546.4	-0.000138627	3546.4	-0.01767
3566.96	-806.115	3566.96	-1451.36	3566.96	-2166.59	3566.96	-2776.77	3566.96	-3763.22	3566.96	-4887.92	3566.96	-6283.83	3566.96	-8204.31	3546.5	-0.00952	3546.5	0.00102	3546.5	-0.00799
3568.67	-887.389	3568.67	-1485.85	3568.67	-2153.76	3568.67	-2750.72	3568.67	-3434.34	3568.67	-4394.17	3568.67	-5764.67	3568.67	-7497.1	3546.6	-0.01316	3546.6	-0.00913	3546.6	-0.00291
3570.38	-947.382	3570.38	-1289.44	3570.38	-1872.29	3570.38	-2466.41	3570.38	-3197.91	3570.38	-3875.81	3570.38	-5481.79	3570.38	-6757.58	3546.7	0.00885	3546.7	-0.00826	3546.7	0.00546
3572.09	-880.396	3572.09	-1188.48	3572.09	-1756.14	3572.09	-2298.26	3572.09	-2930.24	3572.09	-3713.1	3572.09	-5091.8	3572.09	-6147.46	3546.8	0.00508	3546.8	-0.00547	3546.8	-0.01621
3573.8	-709.027	3573.8	-1069.66	3573.8	-1647.69	3573.8	-2295.72	3573.8	-2916.19	3573.8	-3385.02	3573.8	-4712.05	3573.8	-5657.07	3546.9	0.00262	3546.9	-0.01032	3546.9	0.00361
3575.51	-597.467	3575.51	-1114.46	3575.51	-1318.72	3575.51	-2194.68	3575.51	-2789.4	3575.51	-3246.95	3575.51	-4257.12	3575.51	-5261.25	3547	-0.01217	3547	0.00294	3547	-0.0045
3577.22	-443.386	3577.22	-965.391	3577.22	-1208.93	3577.22	-1931.27	3577.22	-2266.34	3577.22	-3092.05	3577.22	-4083.68	3577.22	-5007.27	3547.1	-0.01079	3547.1	-0.00322	3547.1	-0.01913
3578.93	-571.127	3578.93	-868.106	3578.93	-1216.46	3578.93	-1698.25	3578.93	-1874.47	3578.93	-2746.72	3578.93	-3684.05	3578.93	-4676.85	3547.2	0.00443	3547.2	0.00131	3547.2	-0.03031
3580.65	-583.522	3580.65	-985.499	3580.65	-1269.18	3580.65	-1421.19	3580.65	-2016.52	3580.65	-2678.16	3580.65	-3469.1	3580.65	-4279.04	3547.3	0.00514	3547.3	-0.01085	3547.3	-0.01466
3582.36	-369.187	3582.36	-651.883	3582.36	-1124.4	3582.36	-1594.42	3582.36	-2087.9	3582.36	-2499.35	3582.36	-3102.02	3582.36	-4085.76	3547.4	-0.00065311	3547.4	-0.01843	3547.4	-0.01765
3584.07	-356.817	3584.07	-626.645	3584.07	-986.033	3584.07	-1590.18	3584.07	-2013.68	3584.07	-2168.81	3584.07	-2868.97	3584.07	-4071.84	3547.5	-0.00333	3547.5	-2.23516e-05	3547.5	-0.01861
3585.78	-277.375	3585.78	-628.625	3585.78	-999.158	3585.78	-1138.28	3585.78	-1862.57	3585.78	-2162.33	3585.78	-2588.43	3585.78	-3703.9	3547.6	-0.00678	3547.6	-0.01589	3547.6	0.000314297
3587.49	-381.327	3587.49	-492.225	3587.49	-739.024	3587.49	-1139.13	3587.49	-1510.92	3587.49	-1971.47	3587.49	-2464.64	3587.49	-3549.75	3547.7	0.00937	3547.7	-0.00877	3547.7	0.00699
3589.2	-364.588	3589.2	-589.518	3589.2	-714.976	3589.2	-1189.14	3589.2	-1334.27	3589.2	-1920.28	3589.2	-2383.01	3589.2	-3390.34	3547.8	-0.00199	3547.8	-0.01561	3547.8	-0.00379
3590.91	-370.466	3590.91	-695.762	3590.91	-644.213	3590.91	-1021.66	3590.91	-1251.16	3590.91	-1820.81	3590.91	-2480.17	3590.91	-2952.89	3547.9	-0.00237	3547.9	0.00381	3547.9	-0.00543
3592.62	-352.679	3592.62	-431.085	3592.62	-750.022	3592.62	-1041.18	3592.62	-1312.84	3592.62	-1725.56	3592.62	-2233.18	3592.62	-2787.48	3548	-0.000942625	3548	0.000735665	3548	0.00152
3594.33	-434.416	3594.33	-448.811	3594.33	-714.9	3594.33	-1177.71	3594.33	-1448.64	3594.33	-1558.28	3594.33	-2072.19	3594.33	-2692.78	3548.1	0.00604	3548.1	-0.01321	3548.1	0.01569
3596.04	-376.585	3596.04	-236.248	3596.04	-554.309	3596.04	-852.917	3596.04	-1339.18	3596.04	-1532.24	3596.04	-1850.5	3596.04	-2477.76	3548.2	-0.00515	3548.2	0.00484	3548.2	-0.01482
3597.75	-356.887	3597.75	-305.646	3597.75	-498.134	3597.75	-798.122	3597.75	-1365.16	3597.75	-1519.53	3597.75	-1909.09	3597.75	-2426.43	3548.3	-0.00247	3548.3	-0.00104	3548.3	0.00659
3599.46	-322.476	3599.46	-531.538	3599.46	-637.907	3599.46	-879.565	3599.46	-1010.69	3599.46	-1328.02	3599.46	-1634.84	3599.46	-2283.72	3548.4	-0.00092453	3548.4	-0.00303	3548.4	-0.000459536
3601.17	-221.249	3601.17	-522.223	3601.17	-618.452	3601.17	-628.221	3601.17	-1044.31	3601.17	-1170.1	3601.17	-1577.09	3601.17	-1861.1	3548.5	0.01081	3548.5	-0.00243	3548.5	-0.00627
3602.88	-290.523	3602.88	-395.226	3602.88	-836.203	3602.88	-656.735	3602.88	-1053.89	3602.88	-1315.44	3602.88	-1497.56	3602.88	-1935.42	3548.6	-0.00921	3548.6	0.00426	3548.6	-0.0163
3604.59	-352.957	3604.59	-242.681	3604.59	-577.445	3604.59	-684.911	3604.59	-961.603	3604.59	-1149.96	3604.59	-1561.22	3604.59	-1702.35	3548.7	0.00864	3548.7	-0.00545	3548.7	-0.00392
3606.3	-111.673	3606.3	-352.82	3606.3	-336.865	3606.3	-650.553	3606.3	-1073.71	3606.3	-1240.76	3606.3	-1322.65	3606.3	-1648.25	3548.8	0.00342	3548.8	-0.01004	3548.8	-0.00144
3608.02	-142.378	3608.02	-317.497	3608.02	-363.935	3608.02	-713.713	3608.02	-927.49	3608.02	-1153.69	3608.02	-1425.8	3608.02	-1606.97	3548.9	0.00276	3548.9	-0.0044	3548.9	0.000847444
3609.73	-213.922	3609.73	-353.738	3609.73	-432.147	3609.73	-553.744	3609.73	-771.947	3609.73	-1039	3609.73	-1335.83	3609.73	-1545.4	3549	0.0068	3549	0.00411	3549	-0.00283
3611.44	-126.076	3611.44	-341.501	3611.44	-417.069	3611.44	-549.544	3611.44	-722.939	3611.44	-858.351	3611.44	-1100.26	3611.44	-1286.84	3549.1	0.00965	3549.1	-0.00527	3549.1	0.00379
3613.15	-150.26	3613.15	-262.719	3613.15	-326.572	3613.15	-602.048	3613.15	-887.103	3613.15	-750.026	3613.15	-897.559	3613.15	-1298.82	3549.2	0.00505	3549.2	0.00297	3549.2	0.01109
3614.86	-200.539	3614.86	-406.59	3614.86	-228.597	3614.86	-436.246	3614.86	-768.193	3614.86	-884.352	3614.86	-832.061	3614.86	-1340.79	3549.3	0.000432572	3549.3	0.01702	3549.3	0.01085
3616.57	-131.248	3616.57	-470.364	3616.57	-262.788	3616.57	-450.359	3616.57	-671.174	3616.57	-832.008	3616.57	-1007.31	3616.57	-1149.21	3549.4	-0.00638	3549.4	-0.00462	3549.4	-0.01011
3618.28	-209.086	3618.28	-294.286	3618.28	-406.899	3618.28	-406.815	3618.28	-607.296	3618.28	-797.096	3618.28	-947.785	3618.28	-1092.27	3549.5	-0.01951	3549.5	0.00453	3549.5	-0.01721
3619.99	-191.61	3619.99	-56.7899	3619.99	-371.211	3619.99	-339.51	3619.99	-710.63	3619.99	-837.01	3619.99	-942.247	3619.99	-1200.32	3549.6	0.000179246	3549.6	-0.00893	3549.6	-0.02287
3621.7	-74.9839	3621.7	-255.52	3621.7	-372.544	3621.7	-376.84	3621.7	-717.137	3621.7	-764.469	3621.7	-1064.66	3621.7	-1095.67	3549.7	-0.00401	3549.7	0.000918635	3549.7	0.01167
3623.41	7.32724	3623.41	-177.027	3623.41	-275.253	3623.41	-392.982	3623.41	-595.649	3623.41	-803.594	3623.41	-985.583	3623.41	-1091.75	3549.8	0.00728	3549.8	-0.00473	3549.8	-0.01644
3625.12	86.1057	3625.12	-220.538	3625.12	-314.905	3625.12	-589.268	3625.12	-598.898	3625.12	-715.969	3625.12	-770.694	3625.12	-1109	3549.9	0.02019	3549.9	-0.0038	3549.9	-0.01213
3626.83	-139.038	3626.83	-214.591	3626.83	-397.694	3626.83	-615.457	3626.83	-634.828	3626.83	-676.438	3626.83	-685.566	3626.83	-940.948	3550	0.00387	3550	0.000669085	3550	0.01072
3628.54	-335.086	3628.54	-57.4049	3628.54	-328.164	3628.54	-423.707	3628.54	-522.186	3628.54	-561.813	3628.54	-637.746	3628.54	-1000.73	3550.1	-0.00998	3550.1	-0.00394	3550.1	-0.00937
3630.25	-42.9863	3630.25	-205.3	3630.25	-317.676	3630.25	-227.088	3630.25	-560.409	3630.25	-564.542	3630.25	-657.432	3630.25	-969.84	3550.2	0.01329	3550.2	0.00197	3550.2	0.01549
3631.96	6.07475	3631.96	-201.955	3631.96	-302.971	3631.96	-291.981	3631.96	-460.38	3631.96	-511.565	3631.96	-854.265	3631.96	-860.16	3550.3	0.000438603	3550.3	0.0023	3550.3	0.00885
3633.68	28.7325	3633.68	-273.214	3633.68	-174.673	3633.68	-265.184	3633.68	-490.663	3633.68	-355.203	3633.68	-967.218	3633.68	-896.905	3550.4	0.0015	3550.4	-0.01171	3550.4	-0.000849318
3635.39	-71.3626	3635.39	-192.704	3635.39	-161.503	3635.39	-246.13	3635.39	-656.032	3635.39	-527.802	3635.39	-834.945	3635.39	-845.977	3550.5	-0.00981	3550.5	0.00451	3550.5	-0.00713
3637.1	-237.119	3637.1	-92.2406	3637.1	-92.9087	3637.1	-131.522	3637.1	-726.382	3637.1	-482.398	3637.1	-741.171	3637.1	-757.446	3550.6	-0.0183	3550.6	0.00975	3550.6	0.00841
3638.81	-400.739	3638.81	-85.5776	3638.81	-127.509	3638.81	-158.658	3638.81	-526.105	3638.81	-458.398	3638.81	-715.447	3638.81	-844.931	3550.7	-0.00585	3550.7	-0.0097	3550.7	-0.00758
3640.52	-151.436	3640.52	-188.685	3640.52	-211.42	3640.52	-278.088	3640.52	-204.672	3640.52	-358.975	3640.52	-622.326	3640.52	-805.644	3550.8	0.00947	3550.8	0.00156	3550.8	-0.00588
3642.23	-116.995	3642.23	-118.636	3642.23	-112.477	3642.23	-470.984	3642.23	-222.656	3642.23	-594.854	3642.23	-632.43	3642.23	-646.35	3550.9	-0.0108	3550.9	-0.00419	3550.9	0.01514
3643.94	-233.42	3643.94	-198.837	3643.94	-74.3622	3643.94	-319.385	3643.94	-238.312	3643.94	-522.467	3643.94	-631.124	3643.94	-537.99	3551	-0.000743584	3551	-0.0041	3551	-0.01359
3645.65	-127.372	3645.65	-137.028	3645.65	-235.19	3645.65	-292.473	3645.65	-303.388	3645.65	-537.716	3645.65	-500.05	3645.65	-612.042	3551.1	0.00447	3551.1	0.00847	3551.1	-0.01295
3647.36	87.9172	3647.36	-188.207	3647.36	-137.245	3647.36	-321.131	3647.36	-244.089	3647.36	-523.957	3647.36	-614.051	3647.36	-585.265	3551.2	0.00772	3551.2	0.00905	3551.2	-0.01069
3649.07	108.852	3649.07	-255.571	3649.07	-141.346	3649.07	-199.028	3649.07	-311.365	3649.07	-398.566	3649.07	-638.374	3649.07	-540.332	3551.3	-0.00521	3551.3	-0.000216329	3551.3	0.03737
3650.78	100.122	3650.78	-124.886	3650.78	-186.029	3650.78	-161.18	3650.78	-241.834	3650.78	-372.185	3650.78	-477.514	3650.78	-472.718	3551.4	0.00233	3551.4	0.00163	3551.4	0.00513
3652.49	79.8897	3652.49	10.8423	3652.49	-232.261	3652.49	-124.608	3652.49	-313.259	3652.49	-327.108	3652.49	-371.68	3652.49	-459.831	3551.5	-0.00557	3551.5	0.00263	3551.5	0.00121
3654.2	-125.256	3654.2	-120.501	3654.2	-177.237	3654.2	-159.266	3654.2	-286.119	3654.2	-240.196	3654.2	-343.969	3654.2	-615.855	3551.6	-0.00196	3551.6	0.00766	3551.6	0.00357
3655.91	-80.8349	3655.91	-78.1437	3655.91	-196.769	3655.91	-129.629	3655.91	-181.123	3655.91	-321.751	3655.91	-318.931	3655.91	-451.541	3551.7	-0.00536	3551.7	-0.0042	3551.7	-0.01286
3657.62	1.69958	3657.62	-227.015	3657.62	-91.1582	3657.62	-11.8642	3657.62	-274.293	3657.62	-262.242	3657.62	-185.972	3657.62	-499.819	3551.8	-0.00721	3551.8	-0.00432	3551.8	-0.00876
3659.34	-23.867	3659.34	-119.888	3659.34	-80.8496	3659.34	-144.702	3659.34	-390.268	3659.34	-552.64	3659.34	-330.42	3659.34	-585.406	3551.9	-0.00409	3551.9	0.00143	3551.9	0.01059
3661.05	120.982	3661.05	-105.839	3661.05	-125.437	3661.05	-154.276	3661.05	-485.948	3661.05	-258.854	3661.05	-234.243	3661.05	-538.572	3552	-0.01241	3552	0.000919225	3552	0.01216
3662.76	-28.4668	3662.76	20.8592	3662.76	-5.26297	3662.76	-71.2106	3662.76	-315.167	3662.76	-235.848	3662.76	-303.359	3662.76	-458.724	3552.1	0.00313	3552.1	0.00262	3552.1	0.01869
3664.47	-40.1709	3664.47	-130.328	3664.47	-185.837	3664.47	-194.386	3664.47	-478.162	3664.47	-321.712	3664.47	-368.401	3664.47	-476.526	3552.2	0.00269	3552.2	-0.01284	3552.2	-0.00505
3666.18	22.7357	3666.18	-72.0509	3666.18	-164.903	3666.18	10.5799	3666.18	-299.499	3666.18	-503.92	3666.18	-363.611	3666.18	-515.243	3552.3	-0.00349	3552.3	0.00218	3552.3	0.01322
3667.89	-96.6768	3667.89	43.7488	3667.89	-49.6958	3667.89	-79.1199	3667.89	-339.027	3667.89	-489.126	3667.89	-433.207	3667.89	-601.111	3552.4	-0.0105	3552.4	0.00109	3552.4	0.00447
3669.6	-164.156	3669.6	19.0501	3669.6	-114.402	3669.6	-187.933	3669.6	-206.344	3669.6	-290.569	3669.6	-251.554	3669.6	-610.51	3552.5	-0.01618	3552.5	0.00817	3552.5	-0.00962
3671.31	-149.599	3671.31	-171.095	3671.31	104.968	3671.31	-22.8432	3671.31	-49.1255	3671.31	-390.834	3671.31	-378.674	3671.31	-401.123	3552.6	-0.00376	3552.6	-0.00592	3552.6	0.00381
3673.02	-54.1779	3673.02	-184.044	3673.02	28.8489	3673.02	-98.4445	3673.02	-112.023	3673.02	-460.772	3673.02	-291.053	3673.02	-408.019	3552.7	0.000601456	3552.7	0.00599	3552.7	0.00677
3674.73	-149.507	3674.73	-57.4708	3674.73	10.6923	3674.73	68.5291	3674.73	-343.878	3674.73	-143.853	3674.73	-290.526	3674.73	-428.522	3552.8	-0.00173	3552.8	-0.00362	3552.8	0.00696
3676.44	-132.76	3676.44	-29.5373	3676.44	-19.846	3676.44	-88.2477	3676.44	-521.792	3676.44	-186.45	3676.44	-165.426	3676.44	-463.925	3552.9	0.00893	3552.9	0.00611	3552.9	0.00958
3678.15	-13.8903	3678.15	40.0795	3678.15	-71.4502	3678.15	-93.8484	3678.15	-126.7	3678.15	-291.632	3678.15	-295.718	3678.15	-394.947	3553	0.01745	3553	-0.00068816	3553	0.01238
3679.86	-51.9372	3679.86	-28.6775	3679.86	-85.7751	3679.86	-147.707	3679.86	36.5102	3679.86	-352.698	3679.86	-132.479	3679.86	-365.7	3553.1	0.00292	3553.1	-0.01347	3553.1	-0.00403
3681.57	144.858	3681.57	-137.419	3681.57	-58.1946	3681.57	-102.753	3681.57	-185.235	3681.57	-190.857	3681.57	-38.6342	3681.57	-400.511	3553.2	0.0012	3553.2	-0.01662	3553.2	-0.00622
3683.28	-4.28646	3683.28	41.4295	3683.28	-71.3852	3683.28	-128.226	3683.28	-191.55	3683.28	-152.417	3683.28	-224.307	3683.28	-274.341	3553.3	-0.0161	3553.3	-0.00918	3553.3	0.00667
3685	-66.0297	3685	-9.87067	3685	-210.787	3685	-225.384	3685	-308.943	3685	-384.767	3685	-363.808	3685	-422.062	3553.4	0.01023	3553.4	-0.000894807	3553.4	0.02134
3686.71	-11.3875	3686.71	55.9046	3686.71	-99.5505	3686.71	-180.464	3686.71	-345.057	3686.71	-230.685	3686.71	-337.974	3686.71	-317.404	3553.5	0.00221	3553.5	0.00354	3553.5	0.000700656
3688.42	-35.5481	3688.42	-152.926	3688.42	-138.249	3688.42	-207.731	3688.42	-79.9457	3688.42	-374.711	3688.42	-261.332	3688.42	-281.872	3553.6	-0.00149	3553.6	0.00553	3553.6	0.00708
3690.13	78.119	3690.13	-167.067	3690.13	-402.802	3690.13	-275.708	3690.13	-108.812	3690.13	-350.396	3690.13	-281.249	3690.13	-259.72	3553.7	-0.01064	3553.7	-0.00852	3553.7	-0.0086
3691.84	77.6663	3691.84	-232.086	3691.84	-392.683	3691.84	-126.353	3691.84	-175.171	3691.84	-225.483	3691.84	-287.356	3691.84	-277.525	3553.8	0.000124962	3553.8	0.00804	3553.8	0.00308
3693.55	-28.6417	3693.55	-94.4866	3693.55	-115.254	3693.55	-214.179	3693.55	-193.876	3693.55	-146.65	3693.55	-270.542	3693.55	-215.269	3553.9	-0.00448	3553.9	0.00833	3553.9	0.00875
3695.26	-49.8732	3695.26	45.3287	3695.26	-112.76	3695.26	-15.2821	3695.26	-226.489	3695.26	-153.737	3695.26	-157.941	3695.26	-313.3	3554	-0.00144	3554	0.00879	3554	0.02155
3696.97	41.2249	3696.97	-236.163	3696.97	-158.718	3696.97	72.7101	3696.97	-99.1711	3696.97	-210.474	3696.97	-67.8882	3696.97	-372.795	3554.1	-0.00608	3554.1	0.00579	3554.1	-0.00799
3698.68	126.736	3698.68	-213.436	3698.68	-87.4763	3698.68	-23.9385	3698.68	-318.167	3698.68	-154.239	3698.68	-45.1236	3698.68	-317.288	3554.2	0.00155	3554.2	-0.00438	3554.2	0.00519
3700.39	112.461	3700.39	-293.092	3700.39	-28.1351	3700.39	-108.828	3700.39	-142.277	3700.39	-88.232	3700.39	-99.2467	3700.39	-280.277	3554.3	-0.00133	3554.3	0.00367	3554.3	-0.00316
3702.1	84.2146	3702.1	-32.755	3702.1	161.553	3702.1	-157.124	3702.1	-105.061	3702.1	-129.68	3702.1	-160.124	3702.1	-372.239	3554.4	-0.01264	3554.4	-0.000815606	3554.4	-0.01668
3703.81	-41.9584	3703.81	-225.007	3703.81	-16.1012	3703.81	-96.0071	3703.81	-337.862	3703.81	-219.962	3703.81	-267.533	3703.81	-262.31	3554.5	0.00336	3554.5	0.00989	3554.5	0.000552254
3705.52	-311.288	3705.52	-122.143	3705.52	-90.3482	3705.52	-153.976	3705.52	-298.316	3705.52	-243.232	3705.52	-2.13138	3705.52	-323.334	3554.6	0.000396382	3554.6	0.00634	3554.6	-0.0163
3707.23	-366.43	3707.23	-77.0458	3707.23	-166.306	3707.23	-34.4888	3707.23	-222.134	3707.23	-96.4651	3707.23	-170.669	3707.23	-208.651	3554.7	-0.000279153	3554.7	0.00227	3554.7	-0.00986
3708.94	-112.02	3708.94	-127.621	3708.94	-137.567	3708.94	-12.4411	3708.94	-77.4348	3708.94	-48.3364	3708.94	-209.912	3708.94	-54.5538	3554.8	0.01163	3554.8	0.00449	3554.8	-0.00408
3710.66	17.7266	3710.66	5.55617	3710.66	102.021	3710.66	-118.468	3710.66	-78.3619	3710.66	-118.522	3710.66	-128.498	3710.66	-200.369	3554.9	0.01586	3554.9	0.00388	3554.9	0.00266
3712.37	70.299	3712.37	38.6704	3712.37	-57.6651	3712.37	-97.3985	3712.37	-249.955	3712.37	-196.072	3712.37	-177.09	3712.37	-217.68
3714.08	32.7989	3714.08	-105.825	3714.08	-88.8068	3714.08	-167.44	3714.08	-38.7251	3714.08	-161.984	3714.08	-224.045	3714.08	-267.673
3715.79	59.6641	3715.79	-35.8219	3715.79	-171.308	3715.79	-180.392	3715.79	-82.5455	3715.79	-335.17	3715.79	-60.2839	3715.79	-250.542
3717.5	-55.4317	3717.5	38.6914	3717.5	-310.611	3717.5	-34.2409	3717.5	-18.4345	3717.5	-230.266	3717.5	-101.638	3717.5	-213.496
3719.21	-22.8314	3719.21	-47.1501	3719.21	-22.7082	3719.21	-165.112	3719.21	-232.256	3719.21	-129.084	3719.21	-136.281	3719.21	-137.481
3720.92	17.7393	3720.92	68.6638	3720.92	-91.1685	3720.92	-362.168	3720.92	-163.09	3720.92	-53.1487	3720.92	-255.312	3720.92	-129.901
3722.63	47.1659	3722.63	119.56	3722.63	55.3619	3722.63	-78.2421	3722.63	-62.9761	3722.63	-129.53	3722.63	-135.46	3722.63	-235.078
3724.34	40.4288	3724.34	114.908	3724.34	36.3409	3724.34	-34.6904	3724.34	-71.1879	3724.34	-16.9255	3724.34	13.3495	3724.34	-238.068
3726.05	-7.18315	3726.05	-127.256	3726.05	-9.14086	3726.05	-5.95577	3726.05	-38.7862	3726.05	-78.2933	3726.05	-30.4172	3726.05	-247.958
3727.76	-106.839	3727.76	-149.636	3727.76	-73.5021	3727.76	39.6416	3727.76	39.0304	3727.76	-132.082	3727.76	-67.4264	3727.76	-104.097
3729.47	-19.4614	3729.47	-8.11402	3729.47	17.223	3729.47	-13.5745	3729.47	-153.843	3729.47	39.893	3729.47	-298.587	3729.47	-189.767
3731.18	-183.382	3731.18	-110.239	3731.18	-54.5338	3731.18	-102.696	3731.18	-12.4276	3731.18	-233.227	3731.18	-254.001	3731.18	-319.123
3732.89	-67.6171	3732.89	-98.2842	3732.89	54.2794	3732.89	-165.358	3732.89	-239.766	3732.89	-54.0167	3732.89	-349.103	3732.89	-83.09
3734.6	38.221	3734.6	-30.522	3734.6	76.4197	3734.6	-65.3889	3734.6	-177.09	3734.6	-81.3382	3734.6	-240.615	3734.6	-185.977
3736.31	1.50437	3736.31	-42.3937	3736.31	101.628	3736.31	-56.4679	3736.31	-81.4062	3736.31	-204.329	3736.31	-249.911	3736.31	-280.004
3738.03	33.91	3738.03	-59.2828	3738.03	50.0694	3738.03	78.1281	3738.03	-41.2195	3738.03	-243.807	3738.03	7.39782	3738.03	-183.555
3739.74	133.362	3739.74	-28.8014	3739.74	-41.789	3739.74	-42.6408	3739.74	-18.5544	3739.74	-173.452	3739.74	-113.196	3739.74	-469.931
3741.45	-32.0585	3741.45	96.5718	3741.45	-55.5751	3741.45	-487.942	3741.45	-117.204	3741.45	-71.9665	3741.45	-54.3829	3741.45	-229.391
3743.16	-209.774	3743.16	65.104	3743.16	-121.235	3743.16	-404.838	3743.16	-99.4511	3743.16	93.0423	3743.16	40.0003	3743.16	-59.0057
3744.87	-150.19	3744.87	40.7353	3744.87	63.9031	3744.87	-52.8365	3744.87	-85.9007	3744.87	10.3478	3744.87	167.179	3744.87	-82.3259
3746.58	-109.018	3746.58	-39.5025	3746.58	113.001	3746.58	-36.2588	3746.58	20.8218	3746.58	-196.203	3746.58	-80.5535	3746.58	-35.1435
3748.29	-247.293	3748.29	-18.3622	3748.29	87.7846	3748.29	34.2936	3748.29	83.083	3748.29	-52.0834	3748.29	-153.421	3748.29	-59.0379
3750	-61.3487	3750	-139.944	3750	-2.90511	3750	123.812	3750	87.8359	3750	-241.565	3750	39.8996	3750	95.3215

## Sheet: Figure 5
Fig.5a																		Fig.5a
	MnO2-P																		MnO2-D
	30		40		60		80		100		120		130		140		150		30		40		60		80		100		120		130		140		150
2800.13	0.06455	2800.13	0.06147	2800.13	0.08841	2800.13	0.12607	2800.13	0.15899	2800.13	0.22313	2800.13	0.31262	2800.13	0.35895	2800.13	0.37884	2800.13	0.03999	2800.13	0.06829	2800.13	0.20482	2800.13	0.24646	2800.13	0.22634	2800.13	0.19583	2800.13	0.17845	2800.13	0.12802	2800.13	0.11243
2801.1	0.06447	2801.1	0.06136	2801.1	0.08826	2801.1	0.12599	2801.1	0.15903	2801.1	0.22315	2801.1	0.31256	2801.1	0.35886	2801.1	0.37887	2801.1	0.04008	2801.1	0.06835	2801.1	0.20515	2801.1	0.24667	2801.1	0.22648	2801.1	0.19604	2801.1	0.17866	2801.1	0.1282	2801.1	0.11256
2802.06	0.06439	2802.06	0.06125	2802.06	0.08812	2802.06	0.12591	2802.06	0.15906	2802.06	0.22318	2802.06	0.3125	2802.06	0.35878	2802.06	0.37892	2802.06	0.04016	2802.06	0.06841	2802.06	0.20548	2802.06	0.24689	2802.06	0.22662	2802.06	0.19624	2802.06	0.17887	2802.06	0.12838	2802.06	0.11268
2803.03	0.06431	2803.03	0.06114	2803.03	0.08798	2803.03	0.12583	2803.03	0.15909	2803.03	0.22321	2803.03	0.31245	2803.03	0.35871	2803.03	0.37898	2803.03	0.04025	2803.03	0.06847	2803.03	0.2058	2803.03	0.24711	2803.03	0.22677	2803.03	0.19644	2803.03	0.17908	2803.03	0.12854	2803.03	0.1128
2803.99	0.06423	2803.99	0.06103	2803.99	0.08784	2803.99	0.12576	2803.99	0.15912	2803.99	0.22325	2803.99	0.31242	2803.99	0.35866	2803.99	0.37905	2803.99	0.04033	2803.99	0.06853	2803.99	0.20613	2803.99	0.24734	2803.99	0.22692	2803.99	0.19664	2803.99	0.17928	2803.99	0.12871	2803.99	0.11291
2804.95	0.06415	2804.95	0.06093	2804.95	0.08771	2804.95	0.12568	2804.95	0.15915	2804.95	0.22328	2804.95	0.31239	2804.95	0.35861	2804.95	0.37912	2804.95	0.04041	2804.95	0.0686	2804.95	0.20645	2804.95	0.24757	2804.95	0.22708	2804.95	0.19683	2804.95	0.17947	2804.95	0.12887	2804.95	0.11302
2805.92	0.06407	2805.92	0.06083	2805.92	0.08758	2805.92	0.12561	2805.92	0.15918	2805.92	0.22332	2805.92	0.31237	2805.92	0.35858	2805.92	0.3792	2805.92	0.04049	2805.92	0.06866	2805.92	0.20677	2805.92	0.2478	2805.92	0.22724	2805.92	0.19703	2805.92	0.17966	2805.92	0.12902	2805.92	0.11312
2806.88	0.064	2806.88	0.06073	2806.88	0.08745	2806.88	0.12554	2806.88	0.15922	2806.88	0.22336	2806.88	0.31237	2806.88	0.35856	2806.88	0.37929	2806.88	0.04057	2806.88	0.06873	2806.88	0.20709	2806.88	0.24804	2806.88	0.22741	2806.88	0.19722	2806.88	0.17985	2806.88	0.12916	2806.88	0.11322
2807.85	0.06392	2807.85	0.06063	2807.85	0.08732	2807.85	0.12547	2807.85	0.15925	2807.85	0.2234	2807.85	0.31237	2807.85	0.35855	2807.85	0.37939	2807.85	0.04065	2807.85	0.06881	2807.85	0.20742	2807.85	0.24829	2807.85	0.22758	2807.85	0.19741	2807.85	0.18003	2807.85	0.12931	2807.85	0.11331
2808.81	0.06384	2808.81	0.06054	2808.81	0.0872	2808.81	0.1254	2808.81	0.15928	2808.81	0.22345	2808.81	0.31238	2808.81	0.35855	2808.81	0.3795	2808.81	0.04072	2808.81	0.06888	2808.81	0.20773	2808.81	0.24854	2808.81	0.22775	2808.81	0.1976	2808.81	0.18021	2808.81	0.12944	2808.81	0.1134
2809.78	0.06376	2809.78	0.06044	2809.78	0.08708	2809.78	0.12534	2809.78	0.15931	2809.78	0.2235	2809.78	0.3124	2809.78	0.35857	2809.78	0.37962	2809.78	0.0408	2809.78	0.06896	2809.78	0.20805	2809.78	0.24879	2809.78	0.22793	2809.78	0.19779	2809.78	0.18038	2809.78	0.12957	2809.78	0.11348
2810.74	0.06369	2810.74	0.06035	2810.74	0.08696	2810.74	0.12527	2810.74	0.15934	2810.74	0.22355	2810.74	0.31243	2810.74	0.35859	2810.74	0.37975	2810.74	0.04087	2810.74	0.06904	2810.74	0.20837	2810.74	0.24905	2810.74	0.22812	2810.74	0.19797	2810.74	0.18055	2810.74	0.1297	2810.74	0.11356
2811.7	0.06361	2811.7	0.06026	2811.7	0.08684	2811.7	0.12521	2811.7	0.15938	2811.7	0.2236	2811.7	0.31248	2811.7	0.35863	2811.7	0.37988	2811.7	0.04095	2811.7	0.06912	2811.7	0.20869	2811.7	0.24931	2811.7	0.2283	2811.7	0.19816	2811.7	0.18071	2811.7	0.12981	2811.7	0.11363
2812.67	0.06353	2812.67	0.06017	2812.67	0.08673	2812.67	0.12515	2812.67	0.15941	2812.67	0.22365	2812.67	0.31253	2812.67	0.35868	2812.67	0.38002	2812.67	0.04102	2812.67	0.0692	2812.67	0.209	2812.67	0.24958	2812.67	0.22849	2812.67	0.19834	2812.67	0.18087	2812.67	0.12993	2812.67	0.1137
2813.63	0.06346	2813.63	0.06009	2813.63	0.08662	2813.63	0.12509	2813.63	0.15944	2813.63	0.22371	2813.63	0.31259	2813.63	0.35874	2813.63	0.38017	2813.63	0.04109	2813.63	0.06929	2813.63	0.20932	2813.63	0.24985	2813.63	0.22869	2813.63	0.19852	2813.63	0.18102	2813.63	0.13004	2813.63	0.11376
2814.6	0.06338	2814.6	0.06	2814.6	0.08651	2814.6	0.12504	2814.6	0.15948	2814.6	0.22377	2814.6	0.31266	2814.6	0.35882	2814.6	0.38033	2814.6	0.04116	2814.6	0.06937	2814.6	0.20963	2814.6	0.25013	2814.6	0.22889	2814.6	0.1987	2814.6	0.18117	2814.6	0.13014	2814.6	0.11382
2815.56	0.0633	2815.56	0.05992	2815.56	0.08641	2815.56	0.12498	2815.56	0.15951	2815.56	0.22383	2815.56	0.31274	2815.56	0.3589	2815.56	0.3805	2815.56	0.04123	2815.56	0.06946	2815.56	0.20995	2815.56	0.25041	2815.56	0.22909	2815.56	0.19887	2815.56	0.18131	2815.56	0.13023	2815.56	0.11387
2816.53	0.06323	2816.53	0.05984	2816.53	0.0863	2816.53	0.12493	2816.53	0.15954	2816.53	0.2239	2816.53	0.31283	2816.53	0.359	2816.53	0.38068	2816.53	0.0413	2816.53	0.06955	2816.53	0.21026	2816.53	0.25069	2816.53	0.2293	2816.53	0.19905	2816.53	0.18145	2816.53	0.13033	2816.53	0.11391
2817.49	0.06315	2817.49	0.05976	2817.49	0.0862	2817.49	0.12488	2817.49	0.15957	2817.49	0.22396	2817.49	0.31292	2817.49	0.35911	2817.49	0.38087	2817.49	0.04136	2817.49	0.06965	2817.49	0.21057	2817.49	0.25098	2817.49	0.22952	2817.49	0.19922	2817.49	0.18158	2817.49	0.13041	2817.49	0.11396
2818.45	0.06308	2818.45	0.05969	2818.45	0.08611	2818.45	0.12483	2818.45	0.15961	2818.45	0.22403	2818.45	0.31303	2818.45	0.35923	2818.45	0.38106	2818.45	0.04143	2818.45	0.06975	2818.45	0.21088	2818.45	0.25128	2818.45	0.22973	2818.45	0.19939	2818.45	0.18171	2818.45	0.13049	2818.45	0.11399
2819.42	0.063	2819.42	0.05961	2819.42	0.08601	2819.42	0.12478	2819.42	0.15964	2819.42	0.2241	2819.42	0.31315	2819.42	0.35936	2819.42	0.38126	2819.42	0.04149	2819.42	0.06984	2819.42	0.21119	2819.42	0.25158	2819.42	0.22995	2819.42	0.19956	2819.42	0.18184	2819.42	0.13057	2819.42	0.11402
2820.38	0.06293	2820.38	0.05954	2820.38	0.08592	2820.38	0.12474	2820.38	0.15967	2820.38	0.22418	2820.38	0.31328	2820.38	0.35951	2820.38	0.38148	2820.38	0.04155	2820.38	0.06994	2820.38	0.2115	2820.38	0.25188	2820.38	0.23018	2820.38	0.19973	2820.38	0.18196	2820.38	0.13063	2820.38	0.11405
2821.35	0.06285	2821.35	0.05947	2821.35	0.08583	2821.35	0.12469	2821.35	0.15971	2821.35	0.22425	2821.35	0.31342	2821.35	0.35966	2821.35	0.3817	2821.35	0.04162	2821.35	0.07005	2821.35	0.2118	2821.35	0.25219	2821.35	0.23041	2821.35	0.1999	2821.35	0.18207	2821.35	0.1307	2821.35	0.11407
2822.31	0.06278	2822.31	0.0594	2822.31	0.08574	2822.31	0.12465	2822.31	0.15974	2822.31	0.22433	2822.31	0.31356	2822.31	0.35983	2822.31	0.38193	2822.31	0.04168	2822.31	0.07015	2822.31	0.21211	2822.31	0.2525	2822.31	0.23064	2822.31	0.20006	2822.31	0.18218	2822.31	0.13075	2822.31	0.11409
2823.28	0.06271	2823.28	0.05933	2823.28	0.08566	2823.28	0.12461	2823.28	0.15978	2823.28	0.22441	2823.28	0.31372	2823.28	0.36001	2823.28	0.38216	2823.28	0.04174	2823.28	0.07026	2823.28	0.21241	2823.28	0.25282	2823.28	0.23088	2823.28	0.20023	2823.28	0.18229	2823.28	0.13081	2823.28	0.1141
2824.24	0.06263	2824.24	0.05927	2824.24	0.08558	2824.24	0.12457	2824.24	0.15981	2824.24	0.22449	2824.24	0.31389	2824.24	0.3602	2824.24	0.38241	2824.24	0.0418	2824.24	0.07037	2824.24	0.21272	2824.24	0.25314	2824.24	0.23113	2824.24	0.20039	2824.24	0.18239	2824.24	0.13085	2824.24	0.1141
2825.2	0.06252	2825.2	0.0592	2825.2	0.08553	2825.2	0.12453	2825.2	0.15984	2825.2	0.22454	2825.2	0.31407	2825.2	0.36044	2825.2	0.38267	2825.2	0.04184	2825.2	0.07045	2825.2	0.21301	2825.2	0.25342	2825.2	0.23136	2825.2	0.20053	2825.2	0.18244	2825.2	0.13088	2825.2	0.11407
2826.17	0.06241	2826.17	0.05915	2826.17	0.08549	2826.17	0.12448	2826.17	0.15987	2826.17	0.22459	2826.17	0.31427	2826.17	0.36071	2826.17	0.38293	2826.17	0.04188	2826.17	0.07053	2826.17	0.2133	2826.17	0.25371	2826.17	0.23159	2826.17	0.20067	2826.17	0.18248	2826.17	0.13089	2826.17	0.11402
2827.13	0.06231	2827.13	0.05911	2827.13	0.08545	2827.13	0.12443	2827.13	0.1599	2827.13	0.22464	2827.13	0.3145	2827.13	0.361	2827.13	0.3832	2827.13	0.04191	2827.13	0.07062	2827.13	0.21359	2827.13	0.254	2827.13	0.23182	2827.13	0.20079	2827.13	0.18252	2827.13	0.13089	2827.13	0.11397
2828.1	0.06222	2828.1	0.05907	2828.1	0.08541	2828.1	0.12438	2828.1	0.15993	2828.1	0.22469	2828.1	0.31474	2828.1	0.36131	2828.1	0.38348	2828.1	0.04194	2828.1	0.07071	2828.1	0.21388	2828.1	0.25431	2828.1	0.23205	2828.1	0.2009	2828.1	0.18256	2828.1	0.13088	2828.1	0.11392
2829.06	0.06213	2829.06	0.05904	2829.06	0.08537	2829.06	0.12433	2829.06	0.15996	2829.06	0.22474	2829.06	0.31498	2829.06	0.36164	2829.06	0.38376	2829.06	0.04197	2829.06	0.0708	2829.06	0.21418	2829.06	0.25463	2829.06	0.23228	2829.06	0.20101	2829.06	0.18259	2829.06	0.13086	2829.06	0.11386
2830.03	0.06206	2830.03	0.05902	2830.03	0.08533	2830.03	0.12428	2830.03	0.15999	2830.03	0.2248	2830.03	0.31522	2830.03	0.36198	2830.03	0.38405	2830.03	0.042	2830.03	0.07091	2830.03	0.21448	2830.03	0.25498	2830.03	0.23252	2830.03	0.20111	2830.03	0.18263	2830.03	0.13084	2830.03	0.11381
2830.99	0.06199	2830.99	0.05899	2830.99	0.08528	2830.99	0.12424	2830.99	0.16003	2830.99	0.22485	2830.99	0.31546	2830.99	0.36233	2830.99	0.38436	2830.99	0.04204	2830.99	0.07103	2830.99	0.21478	2830.99	0.25534	2830.99	0.23277	2830.99	0.20123	2830.99	0.18267	2830.99	0.13081	2830.99	0.11376
2831.95	0.06192	2831.95	0.05896	2831.95	0.08523	2831.95	0.1242	2831.95	0.16007	2831.95	0.22491	2831.95	0.3157	2831.95	0.36267	2831.95	0.38467	2831.95	0.04208	2831.95	0.07116	2831.95	0.21509	2831.95	0.25573	2831.95	0.23303	2831.95	0.20135	2831.95	0.18271	2831.95	0.13078	2831.95	0.11371
2832.92	0.06185	2832.92	0.05892	2832.92	0.08518	2832.92	0.12417	2832.92	0.16012	2832.92	0.22497	2832.92	0.31593	2832.92	0.363	2832.92	0.385	2832.92	0.04213	2832.92	0.07129	2832.92	0.21539	2832.92	0.25613	2832.92	0.23331	2832.92	0.20149	2832.92	0.18276	2832.92	0.13075	2832.92	0.11367
2833.88	0.06179	2833.88	0.05887	2833.88	0.08512	2833.88	0.12415	2833.88	0.16016	2833.88	0.22504	2833.88	0.31616	2833.88	0.36332	2833.88	0.38534	2833.88	0.04218	2833.88	0.07144	2833.88	0.21569	2833.88	0.25655	2833.88	0.23359	2833.88	0.20164	2833.88	0.18281	2833.88	0.13072	2833.88	0.11362
2834.85	0.06172	2834.85	0.05882	2834.85	0.08506	2834.85	0.12414	2834.85	0.1602	2834.85	0.22513	2834.85	0.31639	2834.85	0.36362	2834.85	0.38569	2834.85	0.04224	2834.85	0.07159	2834.85	0.21599	2834.85	0.25698	2834.85	0.2339	2834.85	0.20179	2834.85	0.18286	2834.85	0.13068	2834.85	0.11357
2835.81	0.06166	2835.81	0.05876	2835.81	0.085	2835.81	0.12414	2835.81	0.16023	2835.81	0.22524	2835.81	0.31663	2835.81	0.36391	2835.81	0.38605	2835.81	0.04229	2835.81	0.07175	2835.81	0.21628	2835.81	0.2574	2835.81	0.23421	2835.81	0.20195	2835.81	0.18291	2835.81	0.13065	2835.81	0.11353
2836.78	0.06161	2836.78	0.0587	2836.78	0.08493	2836.78	0.12414	2836.78	0.16024	2836.78	0.22536	2836.78	0.31687	2836.78	0.36419	2836.78	0.38641	2836.78	0.04234	2836.78	0.07191	2836.78	0.21657	2836.78	0.25782	2836.78	0.23453	2836.78	0.2021	2836.78	0.18296	2836.78	0.13061	2836.78	0.11349
2837.74	0.06156	2837.74	0.05863	2837.74	0.08487	2837.74	0.12415	2837.74	0.16025	2837.74	0.2255	2837.74	0.31712	2837.74	0.36447	2837.74	0.38678	2837.74	0.04239	2837.74	0.07207	2837.74	0.21687	2837.74	0.25824	2837.74	0.23487	2837.74	0.20226	2837.74	0.18303	2837.74	0.13058	2837.74	0.11344
2838.7	0.06153	2838.7	0.05856	2838.7	0.0848	2838.7	0.12416	2838.7	0.16026	2838.7	0.22567	2838.7	0.31738	2838.7	0.36475	2838.7	0.38716	2838.7	0.04244	2838.7	0.07224	2838.7	0.21716	2838.7	0.25864	2838.7	0.23522	2838.7	0.20241	2838.7	0.1831	2838.7	0.13055	2838.7	0.1134
2839.67	0.06152	2839.67	0.05849	2839.67	0.08473	2839.67	0.12418	2839.67	0.16027	2839.67	0.22586	2839.67	0.31766	2839.67	0.36503	2839.67	0.38755	2839.67	0.04248	2839.67	0.07241	2839.67	0.21747	2839.67	0.25904	2839.67	0.23558	2839.67	0.20255	2839.67	0.1832	2839.67	0.13054	2839.67	0.11336
2840.63	0.06151	2840.63	0.05842	2840.63	0.08466	2840.63	0.12421	2840.63	0.16029	2840.63	0.22607	2840.63	0.31794	2840.63	0.36533	2840.63	0.38795	2840.63	0.04253	2840.63	0.07259	2840.63	0.21779	2840.63	0.25942	2840.63	0.23596	2840.63	0.2027	2840.63	0.18331	2840.63	0.13054	2840.63	0.11334
2841.6	0.06151	2841.6	0.05836	2841.6	0.08459	2841.6	0.12424	2841.6	0.16032	2841.6	0.2263	2841.6	0.31824	2841.6	0.36564	2841.6	0.38836	2841.6	0.04258	2841.6	0.07277	2841.6	0.21812	2841.6	0.25981	2841.6	0.23634	2841.6	0.20284	2841.6	0.18344	2841.6	0.13056	2841.6	0.11332
[truncated: 1,099 more rows]

## Sheet: Supporting Information
Fig. S2								Fig. S2										Fig. S4				Fig. S5																Fig. S7								Fig. S8
[truncated: 27,696 more rows]
